# Supplementary material for: (1R,3S,5R,6S)-6-Hydr­oxy-3-tosyl­oxy­tropan-8-ium chloride
Source: Acta Crystallogr Sect E Struct Rep Online. 2010 Jan 9;66(Pt 2):o317. doi: 10.1107/S1600536809055366 (PMC2979886; doi:10.1107/S1600536809055366)
Supplement: Supplementary file 1 [file e-66-0o317-sup1.cif]

##############################################################################
###                                                                        ###
###        Electronic paper (Acta Crystallographica Section E)             ###
###                                                                        ###
##############################################################################
#                                                                            #
# This CIF contains the data in a paper accepted for publication in Acta     #
# Crystallographica Section E. It conforms to the requirements of Notes      #
# for Authors for Section E, and has been peer reviewed under the auspices   #
# of the IUCr Commission on Journals.                                        #
#                                                                            #
# Full details of the Crystallographic Information File format               #
# are given in the paper "The Crystallographic Information File (CIF):       #
# a New Standard Archive File for Crystallography" by S. R. Hall, F. H.      #
# Allen and I. D. Brown [Acta Cryst. (1991), A47, 655-685].                  #
#                                                                            #
# The current version of the core CIF dictionary is obtainable from          #
# ftp://ftp.iucr.org/pub/cif_core.dic. The current version number is 2.4.    #
#                                                                            #
# Software is freely available for graphical display of the structure(s) in  #
# this CIF.  For information consult the CIF home page http://www.iucr.org/  #
# cif/home.html                                                              #
#                                                                            #
# This file may be used for bona fide research purposes within the           #
# scientific community so long as proper attribution is given to the journal # 
# article from which it was obtained.                                        #
#                                                                            #
##############################################################################
                                             
data_I
_audit_creation_method     SHELXL-97
_chemical_name_systematic
;
(1<i>R</i>,3<i>S</i>,5<i>R</i>,6<i>S</i>)-6-Hydroxy-3-tosyloxytropan-8-ium
chloride
;
_chemical_name_common
;
(1<i>R</i>,3<i>S</i>,5<i>R</i>,6<i>S</i>)-6-Hydroxy-3-
(4-methylphenylsulfonyloxy)tropan-8-ium chloride
;
_chemical_formula_moiety     'C15 H22 N O4 S +, Cl-'
_chemical_formula_sum     'C15 H22 Cl N O4 S'
_chemical_formula_iupac     'C15 H22 N O4 S +, Cl- '
_chemical_formula_weight     347.85
_chemical_melting_point     412
_symmetry_cell_setting     Triclinic
_symmetry_space_group_name_H-M     'P 1'
_symmetry_space_group_name_hall     'P 1'
loop_
    _symmetry_equiv_pos_as_xyz
    'x, y, z'
_cell_length_a     7.1958(9)
_cell_length_b     9.3680(12)
_cell_length_c     13.4124(17)
_cell_angle_alpha     69.894(2)
_cell_angle_beta     76.790(2)
_cell_angle_gamma     85.560(2)
_cell_volume     826.57(18)
_cell_formula_units_Z     2
_cell_measurement_reflns_used     2053
_cell_measurement_theta_min     4.630
_cell_measurement_theta_max     54.696
_cell_measurement_temperature     293(2)
_exptl_crystal_description     prismatic
_exptl_crystal_colour     colorless
_exptl_crystal_size_max     0.390
_exptl_crystal_size_mid     0.280
_exptl_crystal_size_min     0.151
_exptl_crystal_density_diffrn     1.398
_exptl_crystal_density_meas     ?
_exptl_crystal_density_method     'not measured'
_exptl_crystal_F_000     368
_exptl_absorpt_coefficient_mu     0.374
_exptl_absorpt_correction_type     multi-scan
_exptl_absorpt_process_details     '(SADABS; Sheldrick, 2002)'
_exptl_absorpt_correction_T_min     0.7538
_exptl_absorpt_correction_T_max     1.0000
_exptl_special_details
;
;
_diffrn_ambient_temperature     293(2)
_diffrn_radiation_type     MoK\a
_diffrn_radiation_wavelength     0.71073
_diffrn_radiation_source     'fine-focus sealed tube'
_diffrn_radiation_monochromator     graphite
_diffrn_measurement_device_type     'Bruker SMART CCD area-detector'
_diffrn_measurement_method     'phi and omega scans'
_diffrn_detector_area_resol_mean     ?
_diffrn_reflns_number     4886
_diffrn_reflns_av_R_equivalents     0.0140
_diffrn_reflns_av_sigmaI/netI     0.0394
_diffrn_reflns_theta_min     1.66
_diffrn_reflns_theta_max     27.00
_diffrn_reflns_theta_full     27.00
_diffrn_measured_fraction_theta_max     0.975
_diffrn_measured_fraction_theta_full     0.975
_diffrn_reflns_limit_h_min     -8
_diffrn_reflns_limit_h_max     9
_diffrn_reflns_limit_k_min     -11
_diffrn_reflns_limit_k_max     11
_diffrn_reflns_limit_l_min     -17
_diffrn_reflns_limit_l_max     17
_diffrn_standards_number     ?
_diffrn_standards_interval_count     ?
_diffrn_standards_interval_time     ?
_diffrn_standards_decay_%     ?
_refine_special_details
;
Refinement of <i>F</i>^2^ against ALL reflections. The weighted <i>R</i>-factor
<i>wR</i> and goodness of fit <i>S</i> are based on <i>F</i>^2^, conventional
<i>R</i>-factors <i>R</i> are based on <i>F</i>, with <i>F</i> set to zero for
negative <i>F</i>^2^. The threshold expression of <i>F</i>^2^ >
\s(<i>F</i>^2^) is used only for calculating <i>R</i>-factors(gt) <i>etc</i>.
and is not relevant to the choice of reflections for refinement.
<i>R</i>-factors based on <i>F</i>^2^ are statistically about twice as large
as those based on <i>F</i>, and <i>R</i>- factors based on ALL data will be
even larger.
;
_reflns_number_total     4168
_reflns_number_gt     3497
_reflns_threshold_expression     I>2sigma(I)
_refine_ls_structure_factor_coef     Fsqd
_refine_ls_matrix_type     full
_refine_ls_R_factor_all     0.0508
_refine_ls_R_factor_gt     0.0434
_refine_ls_wR_factor_gt     0.0988
_refine_ls_wR_factor_ref     0.1055
_refine_ls_goodness_of_fit_ref     0.982
_refine_ls_restrained_S_all     0.981
_refine_ls_number_reflns     4168
_refine_ls_number_parameters     417
_refine_ls_number_restraints     7
_refine_ls_hydrogen_treatment     mixed
_refine_ls_weighting_scheme     calc
_refine_ls_weighting_details
                'calc w=1/[\s^2^(Fo^2^)+(0.0600P)^2^+] where P=(Fo^2^+2Fc^2^)/3'
_atom_sites_solution_hydrogens     geom
_atom_sites_solution_primary     direct
_atom_sites_solution_secondary     difmap
_refine_ls_shift/su_max     0.001
_refine_ls_shift/su_mean     0.000
_refine_diff_density_max     0.369
_refine_diff_density_min     -0.238
_refine_ls_extinction_method     none
_refine_ls_extinction_coef     ?
_refine_ls_abs_structure_details     'Flack (1983), 3603 Friedel pairs'
_refine_ls_abs_structure_Flack     -0.15(8)
loop_
    _atom_type_symbol
    _atom_type_description
    _atom_type_scat_dispersion_real
    _atom_type_scat_dispersion_imag
    _atom_type_scat_source
    'C' 'C' 0.0033 0.0016
                         'International Tables Vol C Tables 4.2.6.8 and 6.1.1.4'
    'H' 'H' 0.0000 0.0000
                         'International Tables Vol C Tables 4.2.6.8 and 6.1.1.4'
    'N' 'N' 0.0061 0.0033
                         'International Tables Vol C Tables 4.2.6.8 and 6.1.1.4'
    'O' 'O' 0.0106 0.0060
                         'International Tables Vol C Tables 4.2.6.8 and 6.1.1.4'
    'S' 'S' 0.1246 0.1234
                         'International Tables Vol C Tables 4.2.6.8 and 6.1.1.4'
    'Cl' 'Cl' 0.1484 0.1585
                         'International Tables Vol C Tables 4.2.6.8 and 6.1.1.4'
_computing_data_collection     'SMART (Bruker, 2001)'
_computing_cell_refinement     'SAINT (Bruker, 2001)'
_computing_data_reduction     'SAINT (Bruker, 2001)'
_computing_structure_solution     'SHELXS97 (Sheldrick, 2008)'
_computing_structure_refinement     'SHELXL97 (Sheldrick, 2008)'
_computing_molecular_graphics     'SHELXTL (Sheldrick, 2008)'
_computing_publication_material     'SHELXTL (Sheldrick, 2008)'
loop_
    _atom_site_type_symbol
    _atom_site_label
    _atom_site_fract_x
    _atom_site_fract_y
    _atom_site_fract_z
    _atom_site_U_iso_or_equiv
    _atom_site_adp_type
    _atom_site_calc_flag
    _atom_site_refinement_flags
    _atom_site_occupancy
    _atom_site_disorder_assembly
    _atom_site_disorder_group
    S S1 0.68669(16) 0.49958(12) 0.53438(8) 0.0397(3) Uani d . 1 . .
    S S2 0.41766(16) 0.19107(12) 0.44619(8) 0.0401(3) Uani d . 1 . .
    Cl Cl1 0.73995(19) 0.03363(15) 1.03456(10) 0.0487(3) Uani d . 1 . .
    Cl Cl2 0.35173(19) 0.66678(16) -0.03841(11) 0.0622(4) Uani d . 1 . .
    O O1 0.0387(5) 0.1347(4) 0.8073(3) 0.0619(9) Uani d D 1 . .
    O O2 0.8064(6) 0.3982(5) 0.4922(3) 0.0541(10) Uani d . 1 . .
    O O3 0.5651(6) 0.5988(4) 0.4705(3) 0.0548(10) Uani d . 1 . .
    O O4 0.5462(5) 0.4084(4) 0.6436(3) 0.0418(8) Uani d . 1 . .
    O O5 1.0882(5) 0.3794(4) 0.0936(3) 0.0576(8) Uani d D 1 . .
    O O6 0.5406(6) 0.0955(4) 0.5103(3) 0.0527(10) Uani d . 1 . .
    O O7 0.2965(6) 0.2969(5) 0.4846(3) 0.0591(11) Uani d . 1 . .
    O O8 0.5575(4) 0.2796(4) 0.3366(2) 0.0376(8) Uani d . 1 . .
    N N1 0.3883(6) 0.1187(5) 0.9298(3) 0.0359(9) Uani d D 1 . .
    N N2 0.7097(6) 0.5851(4) 0.0538(3) 0.0354(9) Uani d D 1 . .
    C C1 0.3815(8) 0.2874(6) 0.8983(4) 0.0427(13) Uani d . 1 . .
    H H1 0.3514 0.3175 0.9633 0.051 Uiso calc R 1 . .
    C C2 0.5693(8) 0.3497(6) 0.8305(4) 0.0443(13) Uani d . 1 . .
    H H2A 0.6643 0.3172 0.8747 0.053 Uiso calc R 1 . .
    H H2B 0.5632 0.4598 0.8072 0.053 Uiso calc R 1 . .
    C C3 0.6333(8) 0.3018(6) 0.7310(4) 0.0392(11) Uani d . 1 . .
    H H3 0.7726 0.3097 0.7079 0.047 Uiso calc R 1 . .
    C C4 0.5728(7) 0.1407(5) 0.7498(4) 0.0375(11) Uani d . 1 . .
    H H4A 0.6666 0.0698 0.7810 0.045 Uiso calc R 1 . .
    H H4B 0.5712 0.1310 0.6803 0.045 Uiso calc R 1 . .
    C C5 0.3765(7) 0.0975(5) 0.8249(3) 0.0355(11) Uani d . 1 . .
    H H5A 0.3451 -0.0080 0.8375 0.043 Uiso calc R 1 . .
    C C6 0.2166(7) 0.2045(6) 0.7864(4) 0.0411(12) Uani d . 1 . .
    H H6 0.2568 0.2542 0.7076 0.049 Uiso calc R 1 . .
    C C7 0.2132(8) 0.3253(6) 0.8403(4) 0.0448(13) Uani d . 1 . .
    H H7A 0.0934 0.3214 0.8921 0.054 Uiso calc R 1 . .
    H H7B 0.2283 0.4261 0.7860 0.054 Uiso calc R 1 . .
    C C8 0.2418(8) 0.0359(7) 1.0276(4) 0.0503(13) Uani d . 1 . .
    H H8A 0.2770 0.0380 1.0919 0.075 Uiso calc R 1 . .
    H H8B 0.2342 -0.0677 1.0311 0.075 Uiso calc R 1 . .
    H H8C 0.1199 0.0839 1.0226 0.075 Uiso calc R 1 . .
    C C9 0.8273(8) 0.6055(5) 0.5760(4) 0.0370(11) Uani d . 1 . .
    C C10 1.0154(8) 0.5730(6) 0.5736(4) 0.0442(13) Uani d . 1 . .
    H H10 1.0718 0.4957 0.5483 0.053 Uiso calc R 1 . .
    C C11 1.1224(8) 0.6543(6) 0.6087(4) 0.0457(13) Uani d . 1 . .
    H H11 1.2519 0.6337 0.6049 0.055 Uiso calc R 1 . .
    C C12 1.0377(9) 0.7672(6) 0.6497(4) 0.0476(14) Uani d . 1 . .
    C C13 0.8473(10) 0.7977(7) 0.6502(5) 0.0538(16) Uani d . 1 . .
    H H13 0.7891 0.8746 0.6754 0.065 Uiso calc R 1 . .
    C C14 0.7414(8) 0.7177(6) 0.6147(4) 0.0466(13) Uani d . 1 . .
    H H14 0.6125 0.7390 0.6167 0.056 Uiso calc R 1 . .
    C C15 1.1547(10) 0.8524(7) 0.6924(5) 0.0634(16) Uani d . 1 . .
    H H15A 1.2123 0.7809 0.7475 0.095 Uiso calc R 1 . .
    H H15B 1.0731 0.9197 0.7230 0.095 Uiso calc R 1 . .
    H H15C 1.2527 0.9102 0.6338 0.095 Uiso calc R 1 . .
    C C16 0.6975(7) 0.6088(5) 0.1618(4) 0.0365(11) Uani d . 1 . .
    H H16 0.7089 0.7166 0.1520 0.044 Uiso calc R 1 . .
    C C17 0.5067(8) 0.5446(6) 0.2326(4) 0.0417(12) Uani d . 1 . .
    H H17A 0.4967 0.5536 0.3035 0.050 Uiso calc R 1 . .
    H H17B 0.4067 0.6066 0.2009 0.050 Uiso calc R 1 . .
    C C18 0.4711(7) 0.3819(5) 0.2478(4) 0.0370(11) Uani d . 1 . .
    H H18 0.3332 0.3637 0.2669 0.044 Uiso calc R 1 . .
    C C19 0.5583(8) 0.3388(6) 0.1467(4) 0.0395(12) Uani d . 1 . .
    H H19A 0.5768 0.2296 0.1687 0.047 Uiso calc R 1 . .
    H H19B 0.4688 0.3651 0.0990 0.047 Uiso calc R 1 . .
    C C20 0.7488(7) 0.4169(5) 0.0834(4) 0.0337(10) Uani d . 1 . .
    H H20 0.7966 0.3892 0.0180 0.040 Uiso calc R 1 . .
    C C21 0.9008(7) 0.3873(6) 0.1520(4) 0.0400(12) Uani d . 1 . .
    H H21 0.8709 0.2909 0.2120 0.048 Uiso calc R 1 . .
    C C22 0.8696(8) 0.5180(6) 0.1996(4) 0.0428(12) Uani d . 1 . .
    H H22A 0.8450 0.4775 0.2784 0.051 Uiso calc R 1 . .
    H H22B 0.9819 0.5824 0.1735 0.051 Uiso calc R 1 . .
    C C23 0.8482(8) 0.6850(6) -0.0388(4) 0.0468(13) Uani d . 1 . .
    H H23A 0.8071 0.7887 -0.0534 0.070 Uiso calc R 1 . .
    H H23B 0.8558 0.6567 -0.1019 0.070 Uiso calc R 1 . .
    H H23C 0.9716 0.6743 -0.0210 0.070 Uiso calc R 1 . .
    C C24 0.2817(7) 0.0842(6) 0.4053(4) 0.0353(11) Uani d . 1 . .
    C C25 0.0900(8) 0.1097(6) 0.4105(4) 0.0432(13) Uani d . 1 . .
    H H25 0.0277 0.1837 0.4377 0.052 Uiso calc R 1 . .
    C C26 -0.0087(8) 0.0230(7) 0.3746(4) 0.0513(14) Uani d . 1 . .
    H H26 -0.1392 0.0389 0.3797 0.062 Uiso calc R 1 . .
    C C27 0.0761(9) -0.0845(6) 0.3321(4) 0.0449(13) Uani d . 1 . .
    C C28 0.2681(9) -0.1099(7) 0.3296(5) 0.0546(16) Uani d . 1 . .
    H H28 0.3289 -0.1844 0.3025 0.066 Uiso calc R 1 . .
    C C29 0.3729(8) -0.0288(7) 0.3658(5) 0.0511(15) Uani d . 1 . .
    H H29 0.5021 -0.0489 0.3640 0.061 Uiso calc R 1 . .
    C C30 -0.0316(10) -0.1748(8) 0.2911(5) 0.077(2) Uani d . 1 . .
    H H30A -0.1536 -0.2033 0.3396 0.116 Uiso calc R 1 . .
    H H30B 0.0393 -0.2646 0.2873 0.116 Uiso calc R 1 . .
    H H30C -0.0498 -0.1144 0.2199 0.116 Uiso calc R 1 . .
    H H1A -0.030(7) 0.116(6) 0.868(2) 0.09(2) Uiso d D 1 . .
    H H5 1.137(8) 0.463(4) 0.056(4) 0.09(2) Uiso d D 1 . .
    H H1B 0.503(4) 0.097(5) 0.942(4) 0.034(13) Uiso d D 1 . .
    H H2 0.600(4) 0.616(5) 0.037(4) 0.036(14) Uiso d D 1 . .
loop_
    _atom_site_aniso_label
    _atom_site_aniso_U_11
    _atom_site_aniso_U_22
    _atom_site_aniso_U_33
    _atom_site_aniso_U_12
    _atom_site_aniso_U_13
    _atom_site_aniso_U_23
    S1 0.0434(8) 0.0448(8) 0.0283(6) -0.0043(6) -0.0064(6) -0.0088(6)
    S2 0.0463(8) 0.0432(7) 0.0303(6) -0.0095(6) -0.0023(6) -0.0135(6)
    Cl1 0.0452(8) 0.0527(7) 0.0471(7) 0.0030(6) -0.0155(6) -0.0124(6)
    Cl2 0.0449(9) 0.0580(9) 0.0738(10) -0.0037(7) -0.0283(8) 0.0012(8)
    O1 0.043(2) 0.098(3) 0.052(2) -0.0107(18) -0.0097(17) -0.032(2)
    O2 0.062(3) 0.059(2) 0.049(2) 0.001(2) -0.0074(19) -0.031(2)
    O3 0.062(3) 0.063(3) 0.0350(19) -0.008(2) -0.021(2) -0.0025(19)
    O4 0.042(2) 0.045(2) 0.0321(17) -0.0066(16) -0.0102(16) -0.0021(16)
    O5 0.0418(19) 0.057(2) 0.065(2) 0.0080(16) -0.0030(16) -0.0161(18)
    O6 0.064(3) 0.056(2) 0.035(2) -0.0118(19) -0.021(2) -0.0028(18)
    O7 0.059(3) 0.063(3) 0.056(2) -0.008(2) 0.010(2) -0.033(2)
    O8 0.032(2) 0.045(2) 0.0309(17) -0.0034(14) -0.0077(15) -0.0046(15)
    N1 0.032(2) 0.047(3) 0.0269(19) 0.0011(19) -0.0079(18) -0.0092(18)
    N2 0.035(2) 0.036(2) 0.031(2) -0.0019(18) -0.0093(19) -0.0029(18)
    C1 0.061(4) 0.041(3) 0.033(2) 0.007(2) -0.019(2) -0.018(2)
    C2 0.055(3) 0.039(3) 0.042(3) -0.010(2) -0.020(3) -0.009(2)
    C3 0.038(3) 0.045(3) 0.028(2) 0.001(2) -0.008(2) -0.005(2)
    C4 0.045(3) 0.039(3) 0.032(2) 0.005(2) -0.009(2) -0.017(2)
    C5 0.047(3) 0.033(2) 0.027(2) -0.002(2) -0.005(2) -0.0111(19)
    C6 0.030(3) 0.064(3) 0.031(2) 0.004(2) -0.011(2) -0.016(2)
    C7 0.042(3) 0.056(3) 0.036(2) 0.013(2) -0.007(2) -0.019(2)
    C8 0.043(3) 0.063(3) 0.034(3) -0.007(2) -0.002(2) -0.004(2)
    C9 0.040(3) 0.034(3) 0.029(2) -0.007(2) 0.000(2) -0.004(2)
    C10 0.045(3) 0.048(3) 0.041(3) 0.002(2) -0.007(3) -0.018(3)
    C11 0.040(3) 0.048(3) 0.043(3) 0.002(2) -0.013(2) -0.006(2)
    C12 0.056(4) 0.049(3) 0.031(3) -0.014(3) -0.010(3) -0.003(2)
    C13 0.064(4) 0.043(3) 0.056(4) 0.001(3) -0.005(3) -0.025(3)
    C14 0.032(3) 0.050(3) 0.057(3) 0.006(2) -0.009(3) -0.020(3)
    C15 0.081(5) 0.059(4) 0.049(3) -0.024(3) -0.019(3) -0.008(3)
    C16 0.040(3) 0.034(2) 0.039(2) 0.004(2) -0.010(2) -0.017(2)
    C17 0.042(3) 0.046(3) 0.034(2) 0.008(2) -0.005(2) -0.013(2)
    C18 0.030(3) 0.040(3) 0.039(3) 0.001(2) -0.010(2) -0.009(2)
    C19 0.049(3) 0.039(3) 0.035(3) 0.003(2) -0.015(2) -0.015(2)
    C20 0.038(3) 0.039(3) 0.025(2) 0.0008(19) -0.0006(19) -0.015(2)
    C21 0.034(3) 0.044(3) 0.035(2) 0.004(2) -0.008(2) -0.006(2)
    C22 0.047(3) 0.049(3) 0.035(2) -0.013(2) -0.008(2) -0.016(2)
    C23 0.044(3) 0.055(3) 0.030(3) 0.001(2) -0.002(2) -0.004(2)
    C24 0.038(3) 0.038(3) 0.029(2) -0.002(2) -0.008(2) -0.009(2)
    C25 0.038(3) 0.040(3) 0.043(3) 0.003(2) -0.004(2) -0.008(2)
    C26 0.031(3) 0.066(4) 0.051(3) -0.011(2) -0.008(3) -0.010(3)
    C27 0.057(4) 0.044(3) 0.029(2) -0.015(2) -0.008(2) -0.004(2)
    C28 0.061(4) 0.050(3) 0.063(4) 0.003(3) -0.019(3) -0.029(3)
    C29 0.053(4) 0.049(3) 0.061(4) 0.002(3) -0.014(3) -0.029(3)
    C30 0.087(5) 0.098(5) 0.053(4) -0.045(4) -0.017(4) -0.021(4)
_geom_special_details
;
All e.s.d.'s (except the e.s.d. in the dihedral angle between two l.s. planes)
are estimated using the full covariance matrix. The cell e.s.d.'s are taken
into account individually in the estimation of e.s.d.'s in distances, angles
and torsion angles; correlations between e.s.d.'s in cell parameters are only
used when they are defined by crystal symmetry. An approximate (isotropic)
treatment of cell e.s.d.'s is used for estimating e.s.d.'s involving l.s.
planes.
;
loop_
    _geom_bond_atom_site_label_1
    _geom_bond_atom_site_label_2
    _geom_bond_site_symmetry_2
    _geom_bond_distance
    _geom_bond_publ_flag
    S1 O2 . 1.409(3) ?
    S1 O3 . 1.426(4) ?
    S1 O4 . 1.579(4) ?
    S1 C9 . 1.765(6) ?
    S2 O6 . 1.421(4) ?
    S2 O7 . 1.421(4) ?
    S2 O8 . 1.573(3) ?
    S2 C24 . 1.741(5) ?
    Cl1 H1B . 2.26(2) ?
    Cl2 H2 . 2.19(2) ?
    O1 C6 . 1.409(6) ?
    O1 H1A . 0.82(2) ?
    O4 C3 . 1.482(6) ?
    O5 C21 . 1.406(6) ?
    O5 H5 . 0.83(2) ?
    O8 C18 . 1.478(5) ?
    N1 C1 . 1.489(6) ?
    N1 C8 . 1.493(7) ?
    N1 C5 . 1.509(5) ?
    N1 H1B . 0.874(19) ?
    N2 C23 . 1.480(6) ?
    N2 C20 . 1.507(6) ?
    N2 C16 . 1.522(6) ?
    N2 H2 . 0.873(19) ?
    C1 C2 . 1.480(7) ?
    C1 C7 . 1.540(7) ?
    C1 H1 . 0.9800 ?
    C2 C3 . 1.514(6) ?
    C2 H2A . 0.9700 ?
    C2 H2B . 0.9700 ?
    C3 C4 . 1.524(7) ?
    C3 H3 . 0.9800 ?
    C4 C5 . 1.527(7) ?
    C4 H4A . 0.9700 ?
    C4 H4B . 0.9700 ?
    C5 C6 . 1.527(6) ?
    C5 H5A . 0.9800 ?
    C6 C7 . 1.535(7) ?
    C6 H6 . 0.9800 ?
    C7 H7A . 0.9700 ?
    C7 H7B . 0.9700 ?
    C8 H8A . 0.9600 ?
    C8 H8B . 0.9600 ?
    C8 H8C . 0.9600 ?
    C9 C10 . 1.360(7) ?
    C9 C14 . 1.372(6) ?
    C10 C11 . 1.377(8) ?
    C10 H10 . 0.9300 ?
    C11 C12 . 1.394(7) ?
    C11 H11 . 0.9300 ?
    C12 C13 . 1.377(8) ?
    C12 C15 . 1.520(8) ?
    C13 C14 . 1.367(8) ?
    C13 H13 . 0.9300 ?
    C14 H14 . 0.9300 ?
    C15 H15A . 0.9600 ?
    C15 H15B . 0.9600 ?
    C15 H15C . 0.9600 ?
    C16 C17 . 1.512(7) ?
    C16 C22 . 1.530(7) ?
    C16 H16 . 0.9800 ?
    C17 C18 . 1.501(7) ?
    C17 H17A . 0.9700 ?
    C17 H17B . 0.9700 ?
    C18 C19 . 1.531(6) ?
    C18 H18 . 0.9800 ?
    C19 C20 . 1.527(7) ?
    C19 H19A . 0.9700 ?
    C19 H19B . 0.9700 ?
    C20 C21 . 1.536(6) ?
    C20 H20 . 0.9800 ?
    C21 C22 . 1.544(6) ?
    C21 H21 . 0.9800 ?
    C22 H22A . 0.9700 ?
    C22 H22B . 0.9700 ?
    C23 H23A . 0.9600 ?
    C23 H23B . 0.9600 ?
    C23 H23C . 0.9600 ?
    C24 C25 . 1.372(7) ?
    C24 C29 . 1.398(6) ?
    C25 C26 . 1.383(8) ?
    C25 H25 . 0.9300 ?
    C26 C27 . 1.361(7) ?
    C26 H26 . 0.9300 ?
    C27 C28 . 1.378(8) ?
    C27 C30 . 1.495(8) ?
    C28 C29 . 1.374(8) ?
    C28 H28 . 0.9300 ?
    C29 H29 . 0.9300 ?
    C30 H30A . 0.9600 ?
    C30 H30B . 0.9600 ?
    C30 H30C . 0.9600 ?
loop_
    _geom_angle_atom_site_label_1
    _geom_angle_atom_site_label_2
    _geom_angle_atom_site_label_3
    _geom_angle_site_symmetry_1
    _geom_angle_site_symmetry_3
    _geom_angle
    _geom_angle_publ_flag
    O2 S1 O3 . . 119.2(2) ?
    O2 S1 O4 . . 110.1(2) ?
    O3 S1 O4 . . 104.3(2) ?
    O2 S1 C9 . . 108.6(2) ?
    O3 S1 C9 . . 110.0(2) ?
    O4 S1 C9 . . 103.5(2) ?
    O6 S2 O7 . . 120.3(2) ?
    O6 S2 O8 . . 103.7(2) ?
    O7 S2 O8 . . 109.2(2) ?
    O6 S2 C24 . . 110.6(2) ?
    O7 S2 C24 . . 108.8(3) ?
    O8 S2 C24 . . 102.6(2) ?
    C6 O1 H1A . . 118(4) ?
    C3 O4 S1 . . 117.1(3) ?
    C21 O5 H5 . . 114(4) ?
    C18 O8 S2 . . 117.3(3) ?
    C1 N1 C8 . . 115.1(4) ?
    C1 N1 C5 . . 101.2(4) ?
    C8 N1 C5 . . 115.8(4) ?
    C1 N1 H1B . . 103(3) ?
    C8 N1 H1B . . 111(3) ?
    C5 N1 H1B . . 110(3) ?
    C23 N2 C20 . . 116.0(3) ?
    C23 N2 C16 . . 114.7(4) ?
    C20 N2 C16 . . 101.4(3) ?
    C23 N2 H2 . . 103(3) ?
    C20 N2 H2 . . 116(3) ?
    C16 N2 H2 . . 105(3) ?
    C2 C1 N1 . . 108.7(4) ?
    C2 C1 C7 . . 115.9(5) ?
    N1 C1 C7 . . 101.4(4) ?
    C2 C1 H1 . . 110.2 ?
    N1 C1 H1 . . 110.2 ?
    C7 C1 H1 . . 110.2 ?
    C1 C2 C3 . . 114.0(5) ?
    C1 C2 H2A . . 108.7 ?
    C3 C2 H2A . . 108.7 ?
    C1 C2 H2B . . 108.7 ?
    C3 C2 H2B . . 108.7 ?
    H2A C2 H2B . . 107.6 ?
    O4 C3 C2 . . 107.5(4) ?
    O4 C3 C4 . . 108.4(4) ?
    C2 C3 C4 . . 113.4(4) ?
    O4 C3 H3 . . 109.1 ?
    C2 C3 H3 . . 109.1 ?
    C4 C3 H3 . . 109.1 ?
    C3 C4 C5 . . 113.2(3) ?
    C3 C4 H4A . . 108.9 ?
    C5 C4 H4A . . 108.9 ?
    C3 C4 H4B . . 108.9 ?
    C5 C4 H4B . . 108.9 ?
    H4A C4 H4B . . 107.7 ?
    N1 C5 C4 . . 105.9(4) ?
    N1 C5 C6 . . 104.3(3) ?
    C4 C5 C6 . . 114.0(4) ?
    N1 C5 H5A . . 110.8 ?
    C4 C5 H5A . . 110.8 ?
    C6 C5 H5A . . 110.8 ?
    O1 C6 C5 . . 115.4(4) ?
    O1 C6 C7 . . 114.1(4) ?
    C5 C6 C7 . . 103.5(4) ?
    O1 C6 H6 . . 107.8 ?
    C5 C6 H6 . . 107.8 ?
    C7 C6 H6 . . 107.8 ?
    C6 C7 C1 . . 105.9(4) ?
    C6 C7 H7A . . 110.6 ?
    C1 C7 H7A . . 110.6 ?
    C6 C7 H7B . . 110.6 ?
    C1 C7 H7B . . 110.6 ?
    H7A C7 H7B . . 108.7 ?
    N1 C8 H8A . . 109.5 ?
    N1 C8 H8B . . 109.5 ?
    H8A C8 H8B . . 109.5 ?
    N1 C8 H8C . . 109.5 ?
    H8A C8 H8C . . 109.5 ?
    H8B C8 H8C . . 109.5 ?
    C10 C9 C14 . . 120.6(5) ?
    C10 C9 S1 . . 120.7(4) ?
    C14 C9 S1 . . 118.7(4) ?
    C9 C10 C11 . . 120.1(5) ?
    C9 C10 H10 . . 119.9 ?
    C11 C10 H10 . . 119.9 ?
    C10 C11 C12 . . 120.3(5) ?
    C10 C11 H11 . . 119.8 ?
    C12 C11 H11 . . 119.8 ?
    C13 C12 C11 . . 117.9(5) ?
    C13 C12 C15 . . 122.0(5) ?
    C11 C12 C15 . . 120.1(6) ?
    C14 C13 C12 . . 121.7(5) ?
    C14 C13 H13 . . 119.2 ?
    C12 C13 H13 . . 119.2 ?
    C13 C14 C9 . . 119.3(5) ?
    C13 C14 H14 . . 120.3 ?
    C9 C14 H14 . . 120.3 ?
    C12 C15 H15A . . 109.5 ?
    C12 C15 H15B . . 109.5 ?
    H15A C15 H15B . . 109.5 ?
    C12 C15 H15C . . 109.5 ?
    H15A C15 H15C . . 109.5 ?
    H15B C15 H15C . . 109.5 ?
    C17 C16 N2 . . 106.2(4) ?
    C17 C16 C22 . . 114.2(4) ?
    N2 C16 C22 . . 101.9(3) ?
    C17 C16 H16 . . 111.4 ?
    N2 C16 H16 . . 111.4 ?
    C22 C16 H16 . . 111.4 ?
    C18 C17 C16 . . 115.5(4) ?
    C18 C17 H17A . . 108.4 ?
    C16 C17 H17A . . 108.4 ?
    C18 C17 H17B . . 108.4 ?
    C16 C17 H17B . . 108.4 ?
    H17A C17 H17B . . 107.5 ?
    O8 C18 C17 . . 110.0(4) ?
    O8 C18 C19 . . 106.6(3) ?
    C17 C18 C19 . . 113.1(4) ?
    O8 C18 H18 . . 109.0 ?
    C17 C18 H18 . . 109.0 ?
    C19 C18 H18 . . 109.0 ?
    C20 C19 C18 . . 113.7(4) ?
    C20 C19 H19A . . 108.8 ?
    C18 C19 H19A . . 108.8 ?
    C20 C19 H19B . . 108.8 ?
    C18 C19 H19B . . 108.8 ?
    H19A C19 H19B . . 107.7 ?
    N2 C20 C19 . . 105.8(3) ?
    N2 C20 C21 . . 104.9(4) ?
    C19 C20 C21 . . 113.5(4) ?
    N2 C20 H20 . . 110.8 ?
    C19 C20 H20 . . 110.8 ?
    C21 C20 H20 . . 110.8 ?
    O5 C21 C20 . . 114.0(4) ?
    O5 C21 C22 . . 113.7(4) ?
    C20 C21 C22 . . 103.4(3) ?
    O5 C21 H21 . . 108.5 ?
    C20 C21 H21 . . 108.5 ?
    C22 C21 H21 . . 108.5 ?
    C16 C22 C21 . . 106.8(4) ?
    C16 C22 H22A . . 110.4 ?
    C21 C22 H22A . . 110.4 ?
    C16 C22 H22B . . 110.4 ?
    C21 C22 H22B . . 110.4 ?
    H22A C22 H22B . . 108.6 ?
    N2 C23 H23A . . 109.5 ?
    N2 C23 H23B . . 109.5 ?
    H23A C23 H23B . . 109.5 ?
    N2 C23 H23C . . 109.5 ?
    H23A C23 H23C . . 109.5 ?
    H23B C23 H23C . . 109.5 ?
    C25 C24 C29 . . 120.1(5) ?
    C25 C24 S2 . . 121.5(4) ?
    C29 C24 S2 . . 118.4(4) ?
    C24 C25 C26 . . 118.6(5) ?
    C24 C25 H25 . . 120.7 ?
    C26 C25 H25 . . 120.7 ?
    C27 C26 C25 . . 123.1(5) ?
    C27 C26 H26 . . 118.4 ?
    C25 C26 H26 . . 118.4 ?
    C26 C27 C28 . . 117.1(5) ?
    C26 C27 C30 . . 122.5(6) ?
    C28 C27 C30 . . 120.4(5) ?
    C29 C28 C27 . . 122.3(5) ?
    C29 C28 H28 . . 118.8 ?
    C27 C28 H28 . . 118.8 ?
    C28 C29 C24 . . 118.7(6) ?
    C28 C29 H29 . . 120.6 ?
    C24 C29 H29 . . 120.6 ?
    C27 C30 H30A . . 109.5 ?
    C27 C30 H30B . . 109.5 ?
    H30A C30 H30B . . 109.5 ?
    C27 C30 H30C . . 109.5 ?
    H30A C30 H30C . . 109.5 ?
    H30B C30 H30C . . 109.5 ?
loop_
    _geom_torsion_atom_site_label_1
    _geom_torsion_atom_site_label_2
    _geom_torsion_atom_site_label_3
    _geom_torsion_atom_site_label_4
    _geom_torsion_site_symmetry_1
    _geom_torsion_site_symmetry_2
    _geom_torsion_site_symmetry_3
    _geom_torsion_site_symmetry_4
    _geom_torsion
    _geom_torsion_publ_flag
    O2 S1 O4 C3 . . . . 55.1(4) ?
    O3 S1 O4 C3 . . . . -175.8(3) ?
    C9 S1 O4 C3 . . . . -60.8(4) ?
    O6 S2 O8 C18 . . . . 175.5(3) ?
    O7 S2 O8 C18 . . . . -55.1(4) ?
    C24 S2 O8 C18 . . . . 60.3(3) ?
    C8 N1 C1 C2 . . . . 159.1(4) ?
    C5 N1 C1 C2 . . . . -75.3(5) ?
    C8 N1 C1 C7 . . . . -78.4(5) ?
    C5 N1 C1 C7 . . . . 47.2(4) ?
    N1 C1 C2 C3 . . . . 56.0(6) ?
    C7 C1 C2 C3 . . . . -57.3(6) ?
    S1 O4 C3 C2 . . . . 122.0(4) ?
    S1 O4 C3 C4 . . . . -115.1(4) ?
    C1 C2 C3 O4 . . . . 84.9(6) ?
    C1 C2 C3 C4 . . . . -34.9(6) ?
    O4 C3 C4 C5 . . . . -83.1(5) ?
    C2 C3 C4 C5 . . . . 36.2(6) ?
    C1 N1 C5 C4 . . . . 75.0(4) ?
    C8 N1 C5 C4 . . . . -159.9(4) ?
    C1 N1 C5 C6 . . . . -45.6(5) ?
    C8 N1 C5 C6 . . . . 79.6(5) ?
    C3 C4 C5 N1 . . . . -57.4(5) ?
    C3 C4 C5 C6 . . . . 56.7(5) ?
    N1 C5 C6 O1 . . . . -100.7(4) ?
    C4 C5 C6 O1 . . . . 144.3(4) ?
    N1 C5 C6 C7 . . . . 24.6(5) ?
    C4 C5 C6 C7 . . . . -90.4(4) ?
    O1 C6 C7 C1 . . . . 130.7(4) ?
    C5 C6 C7 C1 . . . . 4.5(5) ?
    C2 C1 C7 C6 . . . . 85.2(5) ?
    N1 C1 C7 C6 . . . . -32.2(5) ?
    O2 S1 C9 C10 . . . . -5.8(5) ?
    O3 S1 C9 C10 . . . . -137.9(4) ?
    O4 S1 C9 C10 . . . . 111.1(4) ?
    O2 S1 C9 C14 . . . . 176.6(4) ?
    O3 S1 C9 C14 . . . . 44.5(5) ?
    O4 S1 C9 C14 . . . . -66.5(4) ?
    C14 C9 C10 C11 . . . . -1.0(8) ?
    S1 C9 C10 C11 . . . . -178.5(4) ?
    C9 C10 C11 C12 . . . . 1.9(8) ?
    C10 C11 C12 C13 . . . . -2.3(8) ?
    C10 C11 C12 C15 . . . . 177.6(5) ?
    C11 C12 C13 C14 . . . . 1.8(8) ?
    C15 C12 C13 C14 . . . . -178.0(5) ?
    C12 C13 C14 C9 . . . . -1.0(9) ?
    C10 C9 C14 C13 . . . . 0.5(8) ?
    S1 C9 C14 C13 . . . . 178.1(4) ?
    C23 N2 C16 C17 . . . . 159.3(4) ?
    C20 N2 C16 C17 . . . . -74.9(4) ?
    C23 N2 C16 C22 . . . . -80.9(5) ?
    C20 N2 C16 C22 . . . . 44.9(4) ?
    N2 C16 C17 C18 . . . . 55.6(5) ?
    C22 C16 C17 C18 . . . . -55.8(6) ?
    S2 O8 C18 C17 . . . . 108.5(4) ?
    S2 O8 C18 C19 . . . . -128.5(4) ?
    C16 C17 C18 O8 . . . . 83.9(5) ?
    C16 C17 C18 C19 . . . . -35.1(6) ?
    O8 C18 C19 C20 . . . . -85.3(5) ?
    C17 C18 C19 C20 . . . . 35.7(6) ?
    C23 N2 C20 C19 . . . . -158.9(4) ?
    C16 N2 C20 C19 . . . . 76.2(4) ?
    C23 N2 C20 C21 . . . . 80.8(5) ?
    C16 N2 C20 C21 . . . . -44.1(4) ?
    C18 C19 C20 N2 . . . . -57.6(5) ?
    C18 C19 C20 C21 . . . . 56.8(5) ?
    N2 C20 C21 O5 . . . . -98.7(4) ?
    C19 C20 C21 O5 . . . . 146.3(4) ?
    N2 C20 C21 C22 . . . . 25.2(5) ?
    C19 C20 C21 C22 . . . . -89.8(5) ?
    C17 C16 C22 C21 . . . . 84.4(5) ?
    N2 C16 C22 C21 . . . . -29.6(5) ?
    O5 C21 C22 C16 . . . . 127.2(4) ?
    C20 C21 C22 C16 . . . . 3.1(5) ?
    O6 S2 C24 C25 . . . . 135.6(4) ?
    O7 S2 C24 C25 . . . . 1.3(5) ?
    O8 S2 C24 C25 . . . . -114.3(4) ?
    O6 S2 C24 C29 . . . . -44.9(5) ?
    O7 S2 C24 C29 . . . . -179.2(4) ?
    O8 S2 C24 C29 . . . . 65.2(4) ?
    C29 C24 C25 C26 . . . . -0.9(8) ?
    S2 C24 C25 C26 . . . . 178.6(4) ?
    C24 C25 C26 C27 . . . . -1.4(8) ?
    C25 C26 C27 C28 . . . . 2.6(8) ?
    C25 C26 C27 C30 . . . . -178.5(5) ?
    C26 C27 C28 C29 . . . . -1.5(8) ?
    C30 C27 C28 C29 . . . . 179.5(6) ?
    C27 C28 C29 C24 . . . . -0.7(9) ?
    C25 C24 C29 C28 . . . . 1.9(8) ?
    S2 C24 C29 C28 . . . . -177.6(4) ?
loop_
    _geom_hbond_atom_site_label_D
    _geom_hbond_atom_site_label_H
    _geom_hbond_atom_site_label_A
    _geom_hbond_site_symmetry_A
    _geom_hbond_distance_DH
    _geom_hbond_distance_HA
    _geom_hbond_distance_DA
    _geom_hbond_angle_DHA
    O1 H1A Cl1 1_455 0.82(2) 2.37(2) 3.185(4) 170(6)
    O5 H5 Cl2 1_655 0.83(2) 2.35(3) 3.156(4) 164(6)
    N1 H1B Cl1 . 0.874(19) 2.26(2) 3.091(4) 159(4)
    N2 H2 Cl2 . 0.873(19) 2.19(2) 3.041(4) 165(4)
data_global
_journal_date_recd_electronic     2009-11-29
_journal_date_accepted     2009-12-24
_journal_name_full     'Acta Crystallographica, Section E'
_journal_year     2010
_journal_volume     66
_journal_issue      2
_journal_page_first     o317
_journal_page_last     o317
_journal_paper_category     QO
_journal_coeditor_code     BQ2182
_publ_contact_author_name     'Li-Min Yang'
_publ_contact_author_address
;
Department of Pharmacy, Shanghai Jiao Tong University School of Medicine,
South Chongqing Road 280, Shanghai 200025, People's Republic of China
;
_publ_contact_author_email     'huaxue@shsmu.edu.cn'
_publ_contact_author_fax     '86-021-54650067'
_publ_contact_author_phone     '86-021-63846590-776464'
_publ_section_title
;
(1<i>R</i>,3<i>S</i>,5<i>R</i>,6<i>S</i>)-6-Hydroxy-3-tosyloxytropan-8-ium
chloride
;
loop_
    _publ_author_name
    _publ_author_footnote
    _publ_author_address
    'Yu, Nian-Xi'
;
?
;
;
Department of Pharmacy, Shanghai Jiao Tong University School of Medicine,
South Chongqing Road 280, Shanghai 200025, People's Republic of China
;
    'Yang, Li-Min' .
;
Department of Pharmacy, Shanghai Jiao Tong University School of Medicine,
South Chongqing Road 280, Shanghai 200025, People's Republic of China
;
    'Lu, Yang' .
;
Department of Pharmacy, Shanghai Jiao Tong University School of Medicine,
South Chongqing Road 280, Shanghai 200025, People's Republic of China
;
