# Supplementary material for: (1R,3S,5R,6S)-6-Hydr­oxy-3-tosyl­oxy­tropan-8-ium chloride
Source: Acta Crystallogr Sect E Struct Rep Online. 2010 Jan 9;66(Pt 2):o317. doi: 10.1107/S1600536809055366 (PMC2979886; doi:10.1107/S1600536809055366)
Supplement: Supplementary file 2 [file e-66-0o317-Isup2.hkl]

# 
# h,k,l, Fc-squared, Fo-squared, sigma(Fo-squared) and status flag 
# 
data_I
_shelx_title ' cd29113 in P1' 
_shelx_refln_list_code          4 
_shelx_F_calc_maximum      135.33 
_exptl_crystal_F_000       368.00 
_reflns_d_resolution_high  0.7828 
 
loop_ 
 _symmetry_equiv_pos_as_xyz 
 'x, y, z' 
 
_cell_length_a     7.1958 
_cell_length_b     9.3680 
_cell_length_c    13.4124 
_cell_angle_alpha  69.894 
_cell_angle_beta   76.790 
_cell_angle_gamma  85.560 
 
_shelx_F_squared_multiplier     1.000 
 
loop_ 
 _refln_index_h 
 _refln_index_k 
 _refln_index_l 
 _refln_F_squared_calc 
 _refln_F_squared_meas 
 _refln_F_squared_sigma 
 _refln_observed_status 
  -2  -5 -17       32.48       47.82      8.74 o 
  -3  -4 -17       15.17       14.86      4.61 o 
  -2  -4 -17        8.29       14.28      5.83 o 
  -1  -4 -17       18.07       26.02      6.91 o 
  -2  -3 -17       32.60       35.34      6.67 o 
  -2  -7 -16       43.43       54.24      8.63 o 
  -1  -7 -16        4.68        9.80      4.43 o 
   0  -7 -16       14.80       26.26      6.95 o 
  -2  -6 -16       29.54       39.41      7.10 o 
  -1  -6 -16        1.45        2.48      3.04 o 
   0  -6 -16        8.40       10.45      4.30 o 
  -3  -5 -16        5.70        8.11      4.09 o 
  -2  -5 -16        9.24       13.42      4.43 o 
  -1  -5 -16        3.74        8.43      4.31 o 
   0  -5 -16       16.72       21.01      6.21 o 
   1  -5 -16        0.40        5.46      4.56 o 
  -3  -4 -16        0.10        1.58      2.17 o 
  -2  -4 -16       10.32       13.96      4.69 o 
  -1  -4 -16       53.18       48.94      8.44 o 
   0  -4 -16       43.17       42.81      7.94 o 
   1  -4 -16        5.48        5.43      4.64 o 
  -4  -3 -16       15.11       14.83      4.53 o 
  -3  -3 -16       52.80       49.36      8.00 o 
  -2  -3 -16       25.29       25.97      5.75 o 
  -1  -3 -16       33.81       37.65      7.23 o 
   0  -3 -16       16.69       14.22      5.39 o 
   1  -3 -16        9.22       10.32      5.02 o 
  -4  -2 -16       15.57       20.20      5.32 o 
  -3  -2 -16       16.02       19.51      4.88 o 
  -2  -2 -16       39.15       39.44      7.26 o 
  -1  -2 -16       28.52       29.49      6.24 o 
   0  -2 -16        2.46        4.99      3.10 o 
  -4  -1 -16        8.97       11.57      4.11 o 
  -3  -1 -16        0.35        4.09      2.48 o 
  -2  -1 -16       23.13       22.98      5.52 o 
  -1  -1 -16       19.72       21.89      5.44 o 
   0  -1 -16        3.75        3.21      2.98 o 
  -2   0 -16       75.51       82.84      9.12 o 
  -1  -8 -15        7.31        8.54      4.07 o 
  -2  -7 -15        9.53        7.95      3.67 o 
  -1  -7 -15        1.63        4.15      3.18 o 
   0  -7 -15        8.44        9.98      4.10 o 
   1  -7 -15       11.82       17.01      5.49 o 
  -2  -6 -15        5.30        3.51      3.13 o 
  -1  -6 -15       23.41       23.11      5.40 o 
   0  -6 -15       33.95       40.48      7.31 o 
   1  -6 -15       11.93       16.38      4.95 o 
   2  -6 -15        5.05        3.22      3.76 o 
  -3  -5 -15       71.00       73.55      8.33 o 
  -2  -5 -15        0.28        2.25      2.63 o 
  -1  -5 -15       16.34       24.27      5.87 o 
   0  -5 -15      159.83      159.23     11.70 o 
   1  -5 -15        1.25        1.28      2.98 o 
   2  -5 -15       29.24       26.58      6.62 o 
  -3  -4 -15       14.09       20.19      5.07 o 
  -2  -4 -15       21.23       29.82      6.14 o 
  -1  -4 -15      261.48      272.15     15.02 o 
   0  -4 -15       16.02       20.85      5.23 o 
   1  -4 -15       39.68       44.42      7.60 o 
   2  -4 -15       41.45       43.36      8.07 o 
  -4  -3 -15        7.97        4.70      3.08 o 
  -3  -3 -15       95.05       92.83      9.07 o 
  -2  -3 -15      289.35      273.49     15.11 o 
  -1  -3 -15       52.16       47.91      7.72 o 
   0  -3 -15      124.19      127.54     10.72 o 
   1  -3 -15       38.56       40.51      7.53 o 
   2  -3 -15        5.98        4.61      4.11 o 
  -4  -2 -15       49.48       53.47      7.99 o 
  -3  -2 -15        3.29        3.72      2.52 o 
  -2  -2 -15       13.06        9.77      3.71 o 
  -1  -2 -15       20.66       19.47      5.07 o 
   0  -2 -15       14.52       14.72      4.76 o 
   1  -2 -15       14.11       16.59      4.96 o 
   2  -2 -15       15.02       16.19      5.72 o 
  -4  -1 -15        7.12        9.41      3.76 o 
  -3  -1 -15        7.57        6.62      3.30 o 
  -2  -1 -15       27.10       33.52      6.49 o 
  -1  -1 -15       96.19       94.96      9.21 o 
   0  -1 -15        5.85        4.91      3.28 o 
   1  -1 -15       32.47       33.76      7.11 o 
  -5   0 -15        4.43        7.55      4.83 o 
  -4   0 -15       39.21       48.86      5.66 o 
  -3   0 -15       24.45       26.48      4.17 o 
  -2   0 -15       16.40       19.12      3.51 o 
  -1   0 -15        3.03        0.77      2.63 o 
   0   0 -15        3.25        0.05      2.56 o 
   1   0 -15       11.35       14.22      4.85 o 
  -4   1 -15       89.67      103.39     10.63 o 
  -3   1 -15       16.02       20.74      3.83 o 
  -2   1 -15        4.92        4.28      2.60 o 
  -1   1 -15       12.03       12.56      4.55 o 
   0   1 -15       12.34       10.19      4.46 o 
  -1  -8 -14       35.34       39.20      6.83 o 
  -2  -7 -14       33.22       41.54      7.31 o 
  -1  -7 -14        7.34        8.76      3.55 o 
   0  -7 -14       16.01       27.35      5.46 o 
   1  -7 -14       15.07       13.73      4.39 o 
  -2  -6 -14       14.23       13.87      4.13 o 
  -1  -6 -14        2.04        4.86      2.86 o 
   0  -6 -14       68.11       68.37      7.68 o 
   1  -6 -14       43.31       32.83      6.25 o 
   2  -6 -14       11.44       12.16      4.38 o 
  -3  -5 -14        9.15        8.91      3.33 o 
  -2  -5 -14       11.44       14.13      4.45 o 
  -1  -5 -14       17.11       16.70      4.76 o 
   0  -5 -14      113.94      112.04      9.52 o 
   1  -5 -14        7.33        9.90      3.91 o 
   2  -5 -14       11.02       14.93      4.68 o 
   3  -5 -14        8.18       14.22      5.01 o 
  -3  -4 -14        2.50        3.56      2.68 o 
  -2  -4 -14       14.19       11.96      4.00 o 
  -1  -4 -14      233.28      220.62     12.78 o 
   0  -4 -14        2.11        4.45      2.80 o 
   1  -4 -14       60.62       64.06      7.54 o 
   2  -4 -14       47.65       56.68      8.40 o 
   3  -4 -14        1.84        3.35      3.31 o 
  -3  -3 -14       44.14       38.55      6.51 o 
  -2  -3 -14       20.80       17.76      4.49 o 
  -1  -3 -14        3.29        4.09      3.01 o 
   0  -3 -14       27.81       28.29      5.96 o 
   1  -3 -14       66.94       70.17      7.86 o 
   2  -3 -14        6.49        5.05      3.23 o 
   3  -3 -14        0.05        0.06      3.23 o 
  -4  -2 -14      101.24       92.16      8.43 o 
  -3  -2 -14       22.78       25.23      5.41 o 
  -2  -2 -14       12.80       13.13      4.04 o 
  -1  -2 -14        1.32        2.35      2.37 o 
   0  -2 -14       91.63       93.90      9.01 o 
   1  -2 -14       22.86       24.35      5.97 o 
   2  -2 -14       22.14       18.36      5.15 o 
   3  -2 -14        8.36       11.62      5.32 o 
  -4  -1 -14       13.03       19.46      4.96 o 
  -3  -1 -14       68.95       71.08      5.42 o 
  -2  -1 -14        2.67        4.61      2.83 o 
  -1  -1 -14        6.65        9.01      3.42 o 
   0  -1 -14       12.53       12.23      4.08 o 
   1  -1 -14        3.81        0.88      2.28 o 
   2  -1 -14       15.13       13.97      4.49 o 
   3  -1 -14        1.93       -0.21      3.50 o 
  -6   0 -14        0.19        4.30      2.52 o 
  -5   0 -14       26.73       24.94      5.88 o 
  -4   0 -14       26.67       26.81      4.05 o 
  -3   0 -14       90.79       93.90      6.10 o 
  -2   0 -14       74.44       70.50      5.34 o 
  -1   0 -14       34.25       33.25      4.29 o 
   0   0 -14       47.59       57.76      8.42 o 
   1   0 -14       19.56       19.49      5.25 o 
   2   0 -14       34.84       26.34      6.08 o 
  -5   1 -14       38.05       42.08      8.00 o 
  -4   1 -14       31.37       29.16      4.33 o 
  -3   1 -14       22.85       21.29      3.56 o 
  -2   1 -14       32.51       37.75      4.77 o 
  -1   1 -14       12.81       13.00      4.28 o 
   0   1 -14        4.25        4.14      2.99 o 
   1   1 -14       20.41       20.30      5.45 o 
   2   1 -14        1.10        0.71      2.64 o 
  -4   2 -14       70.42       82.28      9.31 o 
  -3   2 -14        1.12       -0.83      2.35 o 
  -2   2 -14       55.18       63.23      5.26 o 
  -1   2 -14       13.42       13.13      4.53 o 
   0   2 -14        8.68       10.48      4.30 o 
   1   2 -14       36.95       29.42      6.65 o 
  -2   3 -14        1.49        0.93      3.22 o 
  -1  -8 -13       11.05       18.01      4.52 o 
  -1  -7 -13        3.60        2.11      2.18 o 
   0  -7 -13       10.56        9.75      3.55 o 
   1  -7 -13       19.18       25.37      5.26 o 
  -2  -6 -13       69.05       64.16      6.79 o 
  -1  -6 -13       12.31       16.37      4.28 o 
   0  -6 -13       63.53       67.26      7.23 o 
   1  -6 -13        1.28        3.99      2.77 o 
   2  -6 -13        3.78        2.53      2.60 o 
  -3  -5 -13        8.62       11.80      3.89 o 
  -2  -5 -13        9.38       11.80      3.79 o 
  -1  -5 -13      239.96      246.80     13.25 o 
   0  -5 -13       32.22       36.40      6.17 o 
   1  -5 -13        0.98        0.54      2.20 o 
   2  -5 -13      111.26      120.11      9.88 o 
   3  -5 -13        0.75        1.57      2.36 o 
   4  -5 -13        5.72        2.83      4.14 o 
  -3  -4 -13      159.66      157.52     10.64 o 
  -2  -4 -13       83.82       88.87      8.07 o 
  -1  -4 -13       34.48       38.87      6.21 o 
   0  -4 -13       48.62       53.07      6.52 o 
   1  -4 -13       40.84       40.38      6.59 o 
   2  -4 -13        2.81        1.21      2.17 o 
   3  -4 -13       32.14       35.46      6.74 o 
   4  -4 -13       10.61       15.86      5.43 o 
  -3  -3 -13      141.98      137.93      9.56 o 
  -2  -3 -13      208.50      204.49     11.91 o 
  -1  -3 -13       96.21       92.52      8.22 o 
   0  -3 -13      112.78      105.14      8.79 o 
   1  -3 -13       57.39       56.46      6.86 o 
   2  -3 -13       15.46       19.66      5.03 o 
   3  -3 -13       90.69       98.03      9.82 o 
   4  -3 -13       28.73       35.14      7.64 o 
  -4  -2 -13        9.76        7.75      3.06 o 
  -3  -2 -13        3.39        5.08      2.24 o 
  -2  -2 -13       49.56       42.20      6.49 o 
  -1  -2 -13      152.20      152.11     10.55 o 
   0  -2 -13       50.05       46.62      7.04 o 
   1  -2 -13       16.54       15.49      4.27 o 
   2  -2 -13       11.73        5.42      3.12 o 
   3  -2 -13       36.25       39.43      7.36 o 
   4  -2 -13       13.84       13.79      5.72 o 
  -4  -1 -13       64.51       66.14      5.04 o 
  -3  -1 -13       10.98        8.98      2.25 o 
  -2  -1 -13      490.51      462.74     12.24 o 
  -1  -1 -13      173.85      162.94     10.90 o 
   0  -1 -13       21.54       19.30      4.93 o 
   1  -1 -13        0.68        3.34      2.79 o 
   2  -1 -13       29.39       31.18      6.94 o 
   3  -1 -13        2.58        1.75      2.94 o 
  -6   0 -13        7.16        3.74      2.62 o 
  -5   0 -13       29.36       26.58      5.79 o 
  -4   0 -13       53.40       56.87      5.08 o 
  -3   0 -13       18.45       18.09      4.47 o 
  -2   0 -13       19.52       17.60      3.13 o 
  -1   0 -13       51.39       48.24      4.46 o 
   0   0 -13        3.81        2.97      2.72 o 
   1   0 -13       20.29       15.11      4.31 o 
   2   0 -13       43.73       35.23      6.85 o 
   3   0 -13        8.99        6.33      3.50 o 
  -6   1 -13       75.62       77.79      8.63 o 
  -5   1 -13       19.81       18.41      5.57 o 
  -4   1 -13       38.71       40.09      4.68 o 
  -3   1 -13        9.75       13.39      2.75 o 
  -2   1 -13      171.70      160.77      7.72 o 
  -1   1 -13       98.77      103.59      6.16 o 
   0   1 -13       53.05       46.39      7.47 o 
   1   1 -13       18.31       16.35      4.93 o 
   2   1 -13       49.44       52.32      8.56 o 
   3   1 -13       37.89       41.35      7.70 o 
  -5   2 -13        5.99        5.21      3.77 o 
  -4   2 -13       15.87       17.25      4.94 o 
  -3   2 -13       36.10       40.86      4.83 o 
  -2   2 -13        7.40        6.91      2.36 o 
  -1   2 -13        0.90       -0.01      1.55 o 
   0   2 -13       19.93       22.21      5.75 o 
   1   2 -13       13.48       16.62      4.91 o 
   2   2 -13       26.78       31.26      6.75 o 
  -4   3 -13       12.31       13.26      4.89 o 
  -3   3 -13       28.37       39.99      7.67 o 
  -2   3 -13        3.21        3.82      3.25 o 
  -1   3 -13       28.44       29.75      4.40 o 
   0   3 -13       33.81       38.21      7.27 o 
   1   3 -13       44.25       37.38      7.05 o 
  -2   4 -13       13.33       13.19      4.99 o 
  -1   4 -13        0.47        0.10      3.78 o 
   1 -10 -12       15.91       29.27      6.61 o 
   0  -9 -12       14.48       13.68      4.47 o 
   1  -9 -12       12.33        9.71      3.98 o 
   2  -9 -12        8.78       10.84      4.14 o 
   2  -8 -12       42.30       43.51      6.98 o 
   3  -8 -12       17.25       15.69      4.68 o 
  -1  -7 -12       28.09       29.68      5.15 o 
   0  -7 -12       96.99      111.90      8.40 o 
   1  -7 -12       48.35       41.81      6.17 o 
  -2  -6 -12       56.89       54.72      6.20 o 
  -1  -6 -12       17.39       12.44      3.73 o 
   0  -6 -12      412.27      410.26     16.26 o 
   1  -6 -12        1.32        2.09      2.03 o 
   2  -6 -12       28.88       31.98      5.87 o 
  -2  -5 -12       39.46       41.59      5.94 o 
  -1  -5 -12      212.38      224.90     11.92 o 
   0  -5 -12       58.34       60.71      6.47 o 
   1  -5 -12      149.39      146.21      9.81 o 
   2  -5 -12      111.42      110.89      8.85 o 
   3  -5 -12       10.04        8.46      3.35 o 
   4  -5 -12        9.23       11.68      4.29 o 
  -3  -4 -12       19.59       22.98      4.81 o 
  -2  -4 -12      174.89      185.49     11.00 o 
  -1  -4 -12       29.45       39.49      5.77 o 
   0  -4 -12      206.67      190.81     11.19 o 
   1  -4 -12      198.82      196.27     11.54 o 
   2  -4 -12       25.36       26.54      5.32 o 
   3  -4 -12        3.47        3.60      2.89 o 
   4  -4 -12       16.06       15.04      4.75 o 
  -3  -3 -12       68.44       62.65      6.31 o 
  -2  -3 -12       16.77       14.08      3.72 o 
  -1  -3 -12       28.29       27.69      5.25 o 
   0  -3 -12       20.53       18.24      4.47 o 
   1  -3 -12       16.85       21.91      4.93 o 
   2  -3 -12        9.13       11.01      3.71 o 
   3  -3 -12        5.44        9.55      3.86 o 
   4  -3 -12       30.54       33.80      6.91 o 
  -3  -2 -12       86.15       82.68      7.36 o 
  -2  -2 -12       24.63       23.53      4.71 o 
  -1  -2 -12      263.38      271.38     13.27 o 
   0  -2 -12       89.75       97.76      8.22 o 
   1  -2 -12       37.30       34.78      6.21 o 
   2  -2 -12       19.22       27.39      5.63 o 
   3  -2 -12       32.08       35.50      6.83 o 
   4  -2 -12       22.84       25.54      6.11 o 
  -5  -1 -12       35.89       37.14      6.40 o 
  -4  -1 -12      281.33      281.64     10.15 o 
  -3  -1 -12      203.26      189.20      7.96 o 
  -2  -1 -12       99.67      102.85      5.74 o 
  -1  -1 -12       84.96       79.56      4.92 o 
   0  -1 -12      195.19      184.28     11.39 o 
   1  -1 -12       88.29       67.77      6.99 o 
   2  -1 -12       15.78       15.81      4.53 o 
   3  -1 -12        4.09        3.67      2.82 o 
   4  -1 -12        4.74        5.06      3.26 o 
  -7   0 -12        0.82        3.33      2.62 o 
  -6   0 -12       44.33       48.41      7.60 o 
  -5   0 -12        8.15        7.37      2.98 o 
  -4   0 -12      199.30      198.78      8.35 o 
  -3   0 -12      245.43      250.88      9.25 o 
  -2   0 -12       55.07       53.38      4.31 o 
  -1   0 -12        7.26        7.35      2.41 o 
   0   0 -12        6.60        5.55      2.91 o 
   1   0 -12       29.23       30.67      6.23 o 
   2   0 -12       48.35       47.28      7.53 o 
   3   0 -12        7.69        7.60      3.57 o 
   4   0 -12       95.69      105.75     11.03 o 
  -7   1 -12       10.38        8.49      3.42 o 
  -6   1 -12        4.81        4.05      2.81 o 
  -5   1 -12       45.87       49.52      7.51 o 
  -4   1 -12       27.17       29.31      3.93 o 
  -3   1 -12        7.06        6.58      2.07 o 
  -2   1 -12       10.28        7.28      2.01 o 
  -1   1 -12       16.20       15.85      2.83 o 
   0   1 -12        7.92       10.18      3.47 o 
   1   1 -12       26.98       31.22      6.33 o 
   2   1 -12        3.99        0.86      2.50 o 
   3   1 -12       25.12       34.95      7.05 o 
   4   1 -12       45.89       49.99      8.63 o 
  -6   2 -12       32.55       40.62      7.27 o 
  -5   2 -12       18.66       18.59      4.75 o 
  -4   2 -12       18.54       19.71      4.96 o 
  -3   2 -12       63.50       62.97      4.85 o 
  -2   2 -12      196.97      200.93      8.51 o 
  -1   2 -12       42.81       47.32      5.53 o 
   0   2 -12       68.27       67.93      7.42 o 
   1   2 -12       51.46       62.69      7.69 o 
   2   2 -12       23.77       24.31      6.12 o 
   3   2 -12        5.81        5.98      3.57 o 
  -5   3 -12        2.92        5.37      3.63 o 
  -4   3 -12        1.21        4.31      3.27 o 
  -3   3 -12        1.41        1.66      2.19 o 
  -2   3 -12       28.44       32.52      6.35 o 
  -1   3 -12       17.68       21.61      3.61 o 
   0   3 -12       47.22       49.53      7.25 o 
   1   3 -12      116.75      107.62     10.03 o 
   2   3 -12       20.14       22.86      5.97 o 
  -4   4 -12       66.75       77.14      9.11 o 
  -3   4 -12       18.31       24.38      6.04 o 
  -2   4 -12       21.98       24.45      5.63 o 
  -1   4 -12      139.73      160.53     11.58 o 
   1   4 -12       18.72       22.75      5.95 o 
  -2   5 -12        2.96        2.50      3.75 o 
  -1   5 -12       41.41       37.55      7.23 o 
   1 -10 -11       22.26       24.61      6.12 o 
   2 -10 -11        4.15        4.07      3.38 o 
   0  -9 -11       50.61       51.94      6.46 o 
   1  -9 -11       17.53       17.66      4.80 o 
   2  -9 -11        6.18        3.19      2.93 o 
   3  -9 -11       13.93       18.76      5.27 o 
   0  -8 -11        3.36        6.07      2.95 o 
   1  -8 -11       13.75        9.69      3.59 o 
   2  -8 -11        3.91        6.41      3.11 o 
   3  -8 -11        4.81        5.22      3.09 o 
   4  -8 -11        8.71       11.38      4.30 o 
  -1  -7 -11       15.26       16.15      3.89 o 
   0  -7 -11       38.48       40.40      3.73 o 
   1  -7 -11       56.92       61.37      4.33 o 
   2  -7 -11       41.87       53.87      6.28 o 
   3  -7 -11        1.11        2.50      2.74 o 
   4  -7 -11       21.56       29.54      6.28 o 
  -2  -6 -11        0.05        1.99      1.94 o 
  -1  -6 -11       45.32       39.13      4.86 o 
   0  -6 -11      109.80      112.29      8.13 o 
   1  -6 -11        2.87        2.51      1.41 o 
   2  -6 -11       33.68       36.03      3.98 o 
   3  -6 -11        5.76       13.32      4.04 o 
   4  -6 -11       13.62       10.23      3.84 o 
  -2  -5 -11        8.90       10.54      3.21 o 
  -1  -5 -11      249.84      254.95     11.93 o 
   0  -5 -11       24.62       27.08      4.79 o 
   1  -5 -11      221.96      245.37     11.98 o 
   2  -5 -11      193.16      212.26     11.71 o 
   3  -5 -11       23.63       27.94      3.73 o 
   4  -5 -11        5.40       10.58      2.84 o 
   5  -5 -11        0.63        1.24      2.78 o 
  -3  -4 -11       11.59       13.82      3.92 o 
  -2  -4 -11       20.33       20.32      4.10 o 
  -1  -4 -11      163.35      160.88      9.41 o 
   0  -4 -11      103.14       96.14      7.64 o 
   1  -4 -11      309.09      297.23     13.14 o 
   2  -4 -11       17.31       14.74      4.09 o 
   3  -4 -11       10.24       10.48      3.72 o 
   4  -4 -11       10.14       11.79      4.14 o 
   5  -4 -11        2.35        1.61      2.61 o 
  -3  -3 -11      177.50      173.49      9.90 o 
  -2  -3 -11        3.41        1.62      1.77 o 
  -1  -3 -11       36.35       31.61      5.26 o 
   0  -3 -11      333.92      328.68     13.94 o 
   1  -3 -11       55.10       49.03      5.43 o 
   2  -3 -11      183.76      198.09     11.93 o 
   3  -3 -11       99.83       93.88      8.41 o 
   4  -3 -11        7.52        5.48      3.23 o 
   5  -3 -11        0.18        2.50      2.89 o 
  -3  -2 -11       76.85       71.63      6.55 o 
  -2  -2 -11       72.91       76.57      6.77 o 
  -1  -2 -11        7.55       11.30      3.30 o 
   0  -2 -11        4.92        2.36      1.91 o 
   1  -2 -11       50.37       48.67      5.54 o 
   2  -2 -11      148.11      132.06      9.64 o 
   3  -2 -11       21.77       22.11      5.07 o 
   4  -2 -11        5.97        7.80      3.45 o 
   5  -2 -11       46.12       49.92      8.54 o 
  -5  -1 -11      203.45      198.85     11.64 o 
  -4  -1 -11       72.32       73.67      7.20 o 
  -3  -1 -11      416.62      384.24     10.51 o 
  -2  -1 -11      851.22      803.34     19.81 o 
  -1  -1 -11       22.02       17.06      2.74 o 
   0  -1 -11      211.32      205.56      7.34 o 
   1  -1 -11      155.84      150.23     10.23 o 
   2  -1 -11      150.37      130.86      9.72 o 
   3  -1 -11       63.11       55.23      7.84 o 
   4  -1 -11       90.93      105.12     10.06 o 
   5  -1 -11       28.69       35.57      8.29 o 
  -7   0 -11        2.91        4.44      2.48 o 
  -6   0 -11        1.32        3.13      2.26 o 
  -5   0 -11      198.63      183.33     11.60 o 
  -4   0 -11      166.61      173.65      7.69 o 
  -3   0 -11      160.57      156.98      6.88 o 
  -2   0 -11      137.07      130.66      6.20 o 
  -1   0 -11       32.40       31.01      3.58 o 
   0   0 -11        9.65        9.48      2.27 o 
   1   0 -11       52.69       47.33      5.87 o 
   2   0 -11        5.48        7.66      3.12 o 
   3   0 -11       27.65       28.69      6.09 o 
   4   0 -11       45.61       47.34      7.94 o 
   5   0 -11       14.97       16.95      6.72 o 
  -7   1 -11       14.13       14.91      4.40 o 
  -6   1 -11       23.32       25.91      5.64 o 
  -5   1 -11      112.37      107.39      8.91 o 
  -4   1 -11       77.05       78.23      4.85 o 
  -3   1 -11       39.28       36.94      4.04 o 
  -2   1 -11      318.87      313.36      9.86 o 
  -1   1 -11      145.79      142.68      6.63 o 
   0   1 -11       31.16       37.72      4.02 o 
   1   1 -11       51.50       45.42      6.75 o 
   2   1 -11        8.21        8.04      3.37 o 
   3   1 -11       10.46        8.44      3.94 o 
   4   1 -11       47.61       57.93      9.32 o 
  -7   2 -11        2.03        1.81      2.62 o 
  -6   2 -11        1.86        0.84      2.07 o 
  -5   2 -11       50.65       46.22      7.50 o 
  -4   2 -11       86.82       89.05      8.65 o 
  -3   2 -11       42.32       43.15      4.05 o 
  -2   2 -11        9.06       10.20      2.36 o 
  -1   2 -11       19.26       19.39      3.03 o 
   0   2 -11       82.74       76.29      4.96 o 
   1   2 -11        0.28        1.15      2.15 o 
   2   2 -11       11.37       13.29      4.28 o 
   3   2 -11        0.25        3.18      2.85 o 
   4   2 -11        6.07        5.05      3.45 o 
  -6   3 -11       11.66       11.83      4.52 o 
  -5   3 -11        1.25        0.75      2.17 o 
  -4   3 -11       68.01       69.06      7.70 o 
  -3   3 -11        5.63        7.37      3.22 o 
  -2   3 -11        0.19        0.76      1.43 o 
  -1   3 -11        7.20        7.69      2.23 o 
   0   3 -11       16.47       18.51      3.13 o 
   1   3 -11       60.03       44.05      7.22 o 
   2   3 -11      100.71       93.35      9.15 o 
   3   3 -11        9.45       13.45      4.74 o 
  -5   4 -11        3.51        0.17      2.48 o 
  -4   4 -11       27.19       22.46      5.63 o 
  -3   4 -11        0.13       -0.11      2.04 o 
  -2   4 -11       22.72       23.84      5.23 o 
  -1   4 -11       16.78       13.67      4.09 o 
   0   4 -11      144.80      126.81      6.78 o 
   1   4 -11       13.84       13.46      4.59 o 
   2   4 -11       18.76       28.48      6.28 o 
   3   4 -11       47.57       47.71      8.54 o 
  -4   5 -11       11.04       10.98      5.25 o 
  -3   5 -11       22.88       19.36      5.11 o 
  -2   5 -11       19.86       22.80      5.43 o 
  -1   5 -11        9.79        7.85      3.51 o 
   1 -11 -10        6.12        9.51      4.25 o 
   1 -10 -10        2.71        5.94      3.34 o 
   2 -10 -10        6.58        8.69      3.99 o 
   0  -9 -10        6.84       12.66      3.96 o 
   1  -9 -10       24.23       32.70      6.16 o 
   2  -9 -10        8.26       10.52      4.08 o 
   3  -9 -10        4.86        7.64      3.57 o 
   0  -8 -10        4.82        2.68      2.44 o 
   1  -8 -10       16.56       14.32      4.04 o 
   2  -8 -10        6.74        5.30      3.02 o 
   3  -8 -10        1.20        2.13      2.67 o 
   4  -8 -10       26.83       27.33      6.17 o 
   0  -7 -10      216.34      210.01      7.30 o 
   1  -7 -10        4.04        5.03      2.56 o 
   2  -7 -10       39.39       43.62      5.44 o 
   3  -7 -10       69.12       69.20      7.60 o 
   4  -7 -10        0.39        0.31      2.50 o 
   5  -7 -10        2.32        4.21      3.09 o 
  -1  -6 -10      680.11      647.49     17.58 o 
   0  -6 -10      110.77      124.73      7.23 o 
   1  -6 -10        8.48        9.32      2.07 o 
   2  -6 -10      380.18      382.80     10.55 o 
   3  -6 -10       15.52       17.11      4.43 o 
   4  -6 -10       18.84       12.52      3.95 o 
   5  -6 -10        1.19        3.44      2.96 o 
  -2  -5 -10      126.86      131.64      8.33 o 
  -1  -5 -10       30.92       37.31      4.45 o 
   0  -5 -10      163.14      173.90      6.24 o 
   1  -5 -10      131.19      122.85      7.82 o 
   2  -5 -10       36.66       30.22      3.45 o 
   3  -5 -10       23.00       23.50      3.33 o 
   4  -5 -10        4.34        3.22      1.81 o 
   5  -5 -10        2.54        3.29      2.93 o 
  -2  -4 -10      286.45      276.85     11.81 o 
  -1  -4 -10       24.67       26.22      4.43 o 
   0  -4 -10      183.61      164.04      9.17 o 
   1  -4 -10      137.90      126.56      5.96 o 
   2  -4 -10       12.88       17.10      2.68 o 
   3  -4 -10       86.04       87.23      5.33 o 
   4  -4 -10       25.07       26.20      3.86 o 
   5  -4 -10        9.84        9.13      2.61 o 
  -3  -3 -10        0.41        0.91      1.13 o 
  -2  -3 -10       85.64      102.69      7.15 o 
  -1  -3 -10       13.36       13.10      3.32 o 
   0  -3 -10       95.99       90.75      7.04 o 
   1  -3 -10       12.19       13.97      3.52 o 
   2  -3 -10      124.29      122.02      8.31 o 
   3  -3 -10       68.14       61.44      4.42 o 
   4  -3 -10       58.55       58.68      4.76 o 
   5  -3 -10        5.90        6.50      2.55 o 
   6  -3 -10        6.51        5.53      2.80 o 
  -3  -2 -10      281.96      288.04     12.27 o 
  -2  -2 -10       32.00       33.77      5.03 o 
  -1  -2 -10       17.22       16.92      3.77 o 
   0  -2 -10       15.55       15.10      3.62 o 
   1  -2 -10        2.97        3.40      2.06 o 
   2  -2 -10      206.74      198.01     11.16 o 
   3  -2 -10      184.42      155.65     10.40 o 
   4  -2 -10        9.66        9.33      3.59 o 
   5  -2 -10      183.22      187.82      9.57 o 
   6  -2 -10        9.61       12.02      3.48 o 
  -5  -1 -10       88.60       75.80      6.72 o 
  -4  -1 -10       68.16       69.36      6.63 o 
  -3  -1 -10       55.88       48.93      3.67 o 
  -2  -1 -10       47.25       49.29      3.57 o 
  -1  -1 -10      163.11      147.73      5.94 o 
   0  -1 -10      117.76      119.15      5.24 o 
   1  -1 -10      123.23      120.02      8.60 o 
   2  -1 -10      339.69      310.72     14.26 o 
   3  -1 -10      110.62      114.52      9.45 o 
   4  -1 -10      228.08      237.19     14.72 o 
   5  -1 -10       34.97       38.01      7.35 o 
  -7   0 -10        2.86        6.83      3.06 o 
  -6   0 -10      242.90      241.76     13.11 o 
  -5   0 -10        6.02        7.45      2.88 o 
  -4   0 -10       98.29      101.84      8.07 o 
  -3   0 -10       82.94       81.61      4.79 o 
  -2   0 -10      154.08      145.91      6.20 o 
  -1   0 -10      408.95      377.25      9.80 o 
   0   0 -10      358.70      352.05     17.28 o 
   1   0 -10      406.82      383.34     15.53 o 
   2   0 -10       25.85       20.33      4.63 o 
   3   0 -10       16.51       15.30      4.40 o 
   4   0 -10       24.57       26.19      5.97 o 
   5   0 -10        7.78        9.22      4.25 o 
  -7   1 -10        5.09       12.18      3.95 o 
  -6   1 -10       56.33       56.23      6.73 o 
  -5   1 -10       13.24       14.26      3.84 o 
  -4   1 -10       24.13       27.27      5.47 o 
  -3   1 -10      186.81      181.99      7.15 o 
  -2   1 -10      163.24      167.67      6.89 o 
  -1   1 -10      213.43      202.31      7.46 o 
   0   1 -10      297.00      287.16     13.31 o 
   1   1 -10       60.57       67.37      6.74 o 
   2   1 -10        3.28        2.53      2.15 o 
   3   1 -10       33.41       33.51      6.50 o 
   4   1 -10        2.75        3.09      2.56 o 
   5   1 -10       29.44       32.59      7.51 o 
  -7   2 -10        2.42        2.91      2.32 o 
  -6   2 -10       51.18       53.71      6.33 o 
  -5   2 -10       39.78       41.20      6.72 o 
  -4   2 -10       12.91       11.41      3.55 o 
  -3   2 -10      427.20      392.58     10.48 o 
  -2   2 -10      551.31      550.27     12.75 o 
  -1   2 -10        6.91        9.51      2.27 o 
   0   2 -10       61.54       70.88      4.62 o 
   1   2 -10      100.84       99.93      8.39 o 
   2   2 -10        5.87        6.19      3.22 o 
   3   2 -10       26.12       23.61      5.85 o 
   4   2 -10       58.22       59.45      9.08 o 
   5   2 -10       10.73       12.36      4.40 o 
  -7   3 -10       18.63       23.46      5.36 o 
  -6   3 -10       15.68       18.18      4.82 o 
  -5   3 -10       33.45       27.82      5.77 o 
  -4   3 -10        0.08        0.94      2.03 o 
  -3   3 -10       68.96       62.36      6.70 o 
  -2   3 -10        9.21        8.81      2.14 o 
  -1   3 -10       35.45       42.74      3.98 o 
   0   3 -10       61.37       54.40      4.15 o 
   1   3 -10       36.61       32.99      5.98 o 
   2   3 -10        3.58        3.93      2.64 o 
   3   3 -10      112.88      113.95     10.49 o 
   4   3 -10       18.08       16.18      4.90 o 
  -6   4 -10       24.29       27.71      6.22 o 
  -5   4 -10       74.27       71.31      8.05 o 
  -4   4 -10       62.47       63.51      7.54 o 
  -3   4 -10       24.12       25.91      5.40 o 
  -2   4 -10      387.11      377.91     16.87 o 
  -1   4 -10       52.54       43.90      6.67 o 
   0   4 -10        8.38        9.73      2.53 o 
   1   4 -10      369.77      378.07     16.88 o 
   2   4 -10       59.67       71.46      8.06 o 
   3   4 -10       25.65       29.89      6.90 o 
  -5   5 -10        6.56        4.15      3.00 o 
  -4   5 -10        0.08        0.31      2.11 o 
  -3   5 -10        4.36        4.48      2.83 o 
  -2   5 -10        7.68       12.67      4.49 o 
  -1   5 -10        3.67        6.33      3.23 o 
   0   5 -10      146.01      144.30     11.12 o 
   2   5 -10      109.44      111.55      9.97 o 
   3   5 -10        0.57        0.73      2.94 o 
  -4   6 -10       74.14       71.74      8.90 o 
  -3   6 -10       29.89       36.55      7.92 o 
  -2   6 -10        1.27        1.54      2.62 o 
  -1   6 -10       67.77       75.96      8.65 o 
   0   6 -10       19.24       27.19      6.01 o 
   1 -11  -9       27.95       29.53      6.45 o 
   1 -10  -9        1.64        0.68      2.73 o 
   2 -10  -9        3.43        7.15      3.49 o 
   3 -10  -9       14.36       23.92      5.85 o 
   0  -9  -9       37.92       32.44      5.79 o 
   1  -9  -9        3.48        4.27      2.90 o 
   2  -9  -9       13.77       14.30      4.49 o 
   3  -9  -9       27.61       26.50      6.06 o 
   4  -9  -9        1.38        4.88      3.34 o 
   0  -8  -9       12.28       10.17      3.42 o 
   1  -8  -9        4.56        5.93      2.91 o 
   2  -8  -9       22.46       20.94      4.87 o 
   3  -8  -9        8.15        5.32      3.11 o 
   4  -8  -9       11.63       11.04      4.27 o 
   0  -7  -9      314.24      277.10     17.60 o 
   1  -7  -9       49.67       51.13      5.65 o 
   2  -7  -9        2.26        5.05      2.36 o 
   3  -7  -9       91.29       92.36      8.37 o 
   4  -7  -9       26.03       27.08      6.01 o 
   5  -7  -9       30.76       32.49      6.71 o 
  -1  -6  -9      457.26      448.02     14.22 o 
   0  -6  -9        6.20        5.02      1.94 o 
   1  -6  -9      107.54      104.53     10.86 o 
   2  -6  -9      100.08       92.82      5.04 o 
   3  -6  -9       63.25       57.09      6.07 o 
   4  -6  -9       45.37       44.38      7.15 o 
   5  -6  -9        1.64        1.48      2.68 o 
  -2  -5  -9      523.94      546.17     16.51 o 
  -1  -5  -9      111.48      108.51     16.73 o 
   0  -5  -9      119.67      123.65      8.32 o 
   1  -5  -9      628.47      612.81     11.72 o 
   2  -5  -9      137.52      130.30      5.58 o 
   3  -5  -9       20.53       24.45      3.38 o 
   4  -5  -9       52.13       51.52      7.37 o 
   5  -5  -9       50.45       54.55      8.41 o 
   6  -5  -9        6.47        6.52      3.68 o 
  -2  -4  -9       74.74       70.08      5.74 o 
  -1  -4  -9       46.24       51.57      3.11 o 
   0  -4  -9      201.31      207.72      9.72 o 
   1  -4  -9        8.62       22.79      3.41 o 
   2  -4  -9        9.57       12.82      2.36 o 
   3  -4  -9       20.04       21.16      3.14 o 
   4  -4  -9       47.86       42.68      4.51 o 
   5  -4  -9       64.52       67.30      6.02 o 
   6  -4  -9        4.36        5.26      3.50 o 
  -2  -3  -9        2.57        2.14      1.50 o 
  -1  -3  -9      458.87      511.11     15.00 o 
   0  -3  -9      138.52      134.33      5.52 o 
   1  -3  -9      156.36      149.14      8.44 o 
   2  -3  -9      511.52      511.49     11.20 o 
   3  -3  -9      127.55      120.61      5.86 o 
   4  -3  -9       58.80       62.62      4.70 o 
   5  -3  -9       20.81       21.76      3.80 o 
   6  -3  -9        4.76        2.55      2.18 o 
  -3  -2  -9      275.78      257.35     11.01 o 
  -2  -2  -9       60.52       60.63      5.23 o 
  -1  -2  -9       74.54       75.73      6.00 o 
   0  -2  -9       88.60       88.02      6.65 o 
   1  -2  -9        2.83        5.94      1.42 o 
   2  -2  -9      142.61      149.12      6.00 o 
   3  -2  -9       15.28       12.83      2.59 o 
   4  -2  -9       10.85       12.56      2.79 o 
   5  -2  -9      103.17       93.93      6.48 o 
   6  -2  -9        9.12        9.00      3.07 o 
  -5  -1  -9       35.24       25.30      4.55 o 
  -4  -1  -9      212.65      203.93     10.60 o 
  -3  -1  -9      975.03      933.73     14.90 o 
  -2  -1  -9        2.89        3.73      1.30 o 
  -1  -1  -9       96.68       97.34      4.57 o 
   0  -1  -9      350.39      315.42      8.14 o 
   1  -1  -9       18.29       18.87      4.00 o 
   2  -1  -9      315.34      267.25     12.40 o 
   3  -1  -9      187.55      186.94     11.53 o 
   4  -1  -9      174.77      189.28     12.28 o 
   5  -1  -9        9.28       13.73      4.71 o 
   6  -1  -9        9.10       13.54      5.10 o 
  -7   0  -9        5.85        5.25      2.50 o 
  -6   0  -9       41.78       39.74      6.04 o 
  -5   0  -9      366.19      383.95     15.79 o 
  -4   0  -9       25.76       24.27      4.52 o 
  -3   0  -9       96.13       85.44      4.55 o 
  -2   0  -9      223.67      192.13      7.17 o 
  -1   0  -9       57.84       55.73      3.66 o 
   0   0  -9       34.41       31.49      2.79 o 
   1   0  -9       42.44       39.30      3.05 o 
   2   0  -9       20.49       17.52      4.06 o 
   3   0  -9       42.83       49.93      6.13 o 
   4   0  -9       45.00       41.23      6.76 o 
   5   0  -9        0.28        0.67      2.72 o 
   6   0  -9        8.80        2.73      4.53 o 
  -8   1  -9        0.49        0.52      1.90 o 
  -7   1  -9       15.48       20.56      4.79 o 
  -6   1  -9       30.28       27.84      5.16 o 
  -5   1  -9        6.47        8.03      2.92 o 
  -4   1  -9       13.89       16.10      3.93 o 
  -3   1  -9      132.24      125.01      5.61 o 
  -2   1  -9      745.29      716.37     13.45 o 
  -1   1  -9      216.57      209.07     13.13 o 
   0   1  -9       80.64       90.71      4.78 o 
   1   1  -9       16.63       17.08      2.47 o 
   2   1  -9        2.99        3.59      2.17 o 
   3   1  -9       27.37       19.31      4.60 o 
   4   1  -9       23.34       21.77      5.15 o 
   5   1  -9       23.85       28.25      7.09 o 
   6   1  -9        4.14        3.35      4.66 o 
  -7   2  -9       12.69       12.02      3.60 o 
  -6   2  -9        3.71        7.67      3.02 o 
  -5   2  -9       53.98       55.07      6.44 o 
  -4   2  -9       11.53        8.82      2.99 o 
  -3   2  -9       54.92       51.21      3.76 o 
  -2   2  -9       51.23       55.89      3.91 o 
  -1   2  -9       21.65       23.21      3.09 o 
   0   2  -9       55.97       55.24      3.88 o 
   1   2  -9      150.01      147.61      6.13 o 
   2   2  -9       78.02       76.34      7.72 o 
   3   2  -9       49.20       47.45      7.23 o 
   4   2  -9       67.29       59.33      8.67 o 
   5   2  -9       23.05       26.87      6.39 o 
  -7   3  -9       48.31       44.68      7.31 o 
  -6   3  -9      100.06      102.77      9.36 o 
  -5   3  -9        1.33       -0.72      1.59 o 
  -4   3  -9        4.09        5.01      2.49 o 
  -3   3  -9        2.57        1.54      1.54 o 
  -2   3  -9       11.68       10.42      2.24 o 
  -1   3  -9      225.41      234.47      8.31 o 
   0   3  -9      769.19      778.55     15.39 o 
   1   3  -9       25.53       25.93      3.47 o 
   2   3  -9        1.96        2.83      2.26 o 
   3   3  -9        1.02        3.18      2.18 o 
   4   3  -9       17.30       17.21      4.81 o 
   5   3  -9        0.64        1.18      2.63 o 
  -6   4  -9        0.86        2.44      2.46 o 
  -5   4  -9       47.52       34.33      6.29 o 
  -4   4  -9       63.96       50.63      6.26 o 
  -3   4  -9       12.00        9.54      3.41 o 
  -2   4  -9       11.54       14.48      4.00 o 
  -1   4  -9      262.70      270.91     13.73 o 
   0   4  -9      252.10      254.61      8.94 o 
   1   4  -9        3.04        2.90      2.08 o 
   2   4  -9        1.05        3.22      2.55 o 
   3   4  -9        6.61        7.16      3.40 o 
   4   4  -9        4.32        2.61      2.96 o 
  -6   5  -9       16.44       24.91      5.96 o 
  -5   5  -9       12.69       14.62      4.40 o 
  -4   5  -9        3.94        4.44      3.23 o 
  -3   5  -9       72.26       73.78      8.23 o 
  -2   5  -9       11.44        8.37      3.57 o 
  -1   5  -9       24.44       19.30      4.85 o 
   0   5  -9      143.82      152.90     10.62 o 
   1   5  -9       19.78       27.43      5.58 o 
   2   5  -9        3.65        5.07      3.08 o 
   3   5  -9        0.11        3.77      2.75 o 
  -5   6  -9        1.79       -0.69      2.18 o 
  -4   6  -9        0.61        0.37      3.00 o 
  -3   6  -9        5.80        2.86      3.29 o 
  -2   6  -9       29.35       26.40      5.87 o 
  -1   6  -9        0.01       -0.10      2.10 o 
   0   6  -9       33.77       38.21      6.93 o 
  -3   7  -9        2.60        1.75      3.61 o 
  -2   7  -9       29.82       39.73      8.03 o 
  -1   7  -9        4.01        2.75      3.24 o 
   0   7  -9       16.36       17.41      5.57 o 
   1 -11  -8       21.40       24.98      6.01 o 
   2 -11  -8       12.37       14.14      4.88 o 
   1 -10  -8        6.10        5.51      3.51 o 
   2 -10  -8        2.08        1.44      2.59 o 
   3 -10  -8       22.60       29.03      6.50 o 
   0  -9  -8       59.50       59.98      6.79 o 
   1  -9  -8       25.05       26.27      5.44 o 
   2  -9  -8        8.09        8.06      3.41 o 
   3  -9  -8        4.16        1.92      2.65 o 
   4  -9  -8       10.66        8.00      3.68 o 
   0  -8  -8      142.85      142.63      9.57 o 
   1  -8  -8       58.95       57.13      6.27 o 
   2  -8  -8       17.21       11.79      3.75 o 
   3  -8  -8       10.03        8.62      3.35 o 
   4  -8  -8       11.22       15.74      5.01 o 
   5  -8  -8        1.96        5.06      3.55 o 
   0  -7  -8      166.96      158.28      5.93 o 
   1  -7  -8       10.34       14.38      3.74 o 
   2  -7  -8       60.63       51.96      5.69 o 
   3  -7  -8       59.61       56.25      6.44 o 
   4  -7  -8       26.01       31.38      6.25 o 
   5  -7  -8        1.58        4.80      3.02 o 
   0  -6  -8       12.22       12.16      2.05 o 
   1  -6  -8       91.68       87.27      4.40 o 
   2  -6  -8      122.85      116.83      5.37 o 
   3  -6  -8       59.39       54.37      5.86 o 
   4  -6  -8       24.66       26.31      5.69 o 
   5  -6  -8       21.09       27.84      6.52 o 
   6  -6  -8        9.13       13.01      4.64 o 
  -1  -5  -8      247.56      246.26      6.71 o 
   0  -5  -8       43.97       42.22      2.94 o 
   1  -5  -8      106.16       96.36      4.46 o 
   2  -5  -8        5.20        6.58      1.59 o 
   3  -5  -8       64.95       68.06      4.46 o 
   4  -5  -8       55.23       60.20      7.04 o 
   5  -5  -8        4.71        4.09      2.90 o 
   6  -5  -8       31.38       30.90      6.72 o 
  -2  -4  -8       27.66       23.22      3.71 o 
  -1  -4  -8       43.99       53.70      4.56 o 
   0  -4  -8      280.37      268.27      6.83 o 
   1  -4  -8      227.95      240.88      6.95 o 
   2  -4  -8      103.67      105.02      5.08 o 
   3  -4  -8      281.64      267.55      8.48 o 
   4  -4  -8       14.42       12.14      2.61 o 
   5  -4  -8       50.76       43.78      4.94 o 
   6  -4  -8       12.27        6.16      3.29 o 
  -2  -3  -8       25.90       22.46      3.59 o 
  -1  -3  -8      269.87      277.28      6.01 o 
   0  -3  -8        8.05        8.70      1.51 o 
   1  -3  -8       90.11       86.79      4.00 o 
   2  -3  -8      172.15      151.13     13.28 o 
   3  -3  -8      498.62      511.92     12.44 o 
   4  -3  -8      336.64      344.63     10.56 o 
   5  -3  -8        6.10        6.98      2.37 o 
   6  -3  -8       14.43       16.69      3.46 o 
  -2  -2  -8     1522.61     1496.85     24.64 o 
  -1  -2  -8        1.73        1.24      1.34 o 
   0  -2  -8        9.63       12.07      2.99 o 
   1  -2  -8      500.37      461.11      8.89 o 
   2  -2  -8     1293.73     1242.07     16.70 o 
   3  -2  -8      188.07      185.83      7.23 o 
   4  -2  -8      139.43      135.27      6.81 o 
   5  -2  -8       35.57       39.79      7.49 o 
   6  -2  -8       15.45       12.93      3.37 o 
  -5  -1  -8      121.50      118.37      8.08 o 
  -4  -1  -8      187.18      168.19      9.17 o 
  -3  -1  -8      448.30      442.94      9.78 o 
  -2  -1  -8        2.60        0.77      0.86 o 
  -1  -1  -8      110.37      120.90      4.80 o 
   0  -1  -8      260.44      255.28      4.52 o 
   1  -1  -8      305.89      311.17      8.88 o 
   2  -1  -8      131.01      109.53      7.60 o 
   3  -1  -8       23.19       25.69      5.09 o 
   4  -1  -8      297.93      275.50     14.37 o 
   5  -1  -8       10.20       11.98      4.17 o 
   6  -1  -8        5.51       10.99      4.69 o 
  -7   0  -8       19.38       16.21      4.05 o 
  -6   0  -8       83.33       81.12      6.94 o 
  -5   0  -8      189.59      206.78     11.13 o 
  -4   0  -8      835.26      813.05     20.79 o 
  -3   0  -8      155.05      141.25      5.36 o 
  -2   0  -8       48.10       43.61      3.14 o 
  -1   0  -8      140.06      128.24      5.13 o 
   0   0  -8      100.25      115.82      4.85 o 
   1   0  -8      326.32      311.31      7.48 o 
   2   0  -8      319.79      277.53     12.51 o 
   3   0  -8      306.65      266.02     12.87 o 
   4   0  -8       22.72       20.77      5.02 o 
   5   0  -8       13.96       22.28      5.95 o 
   6   0  -8       48.64       48.57      8.76 o 
  -8   1  -8       15.53       16.10      4.28 o 
  -7   1  -8       24.37       28.74      5.53 o 
  -6   1  -8       34.29       32.53      5.38 o 
  -5   1  -8        2.21        1.11      1.34 o 
  -4   1  -8      164.19      148.91      9.35 o 
  -3   1  -8      187.53      187.35      6.53 o 
  -2   1  -8        6.05        8.88      2.11 o 
  -1   1  -8       32.11       35.33      4.11 o 
   0   1  -8      100.36       98.61      4.70 o 
   1   1  -8      110.11      117.18      4.97 o 
   2   1  -8       94.41       79.60      6.84 o 
   3   1  -8       63.85       69.17      7.07 o 
   4   1  -8        8.63        5.09      2.86 o 
   5   1  -8       81.04       88.28      9.31 o 
   6   1  -8       97.13      125.25     12.41 o 
  -8   2  -8        0.25        0.23      2.00 o 
  -7   2  -8        1.75        2.26      2.27 o 
  -6   2  -8      121.35      132.15      9.81 o 
  -5   2  -8        3.53        3.16      1.95 o 
  -4   2  -8      269.77      247.95     12.16 o 
  -3   2  -8      433.11      427.70      9.86 o 
  -2   2  -8       44.75       52.39      3.52 o 
  -1   2  -8      117.83      113.00     11.24 o 
   0   2  -8      697.55      706.50     12.93 o 
   1   2  -8      379.39      352.56     12.89 o 
   2   2  -8      298.20      286.57     13.52 o 
   3   2  -8       96.42      109.72      9.20 o 
   4   2  -8        1.42        6.45      3.19 o 
   5   2  -8       14.52       14.61      4.59 o 
   6   2  -8        1.57        3.39      4.48 o 
  -7   3  -8        0.55        0.11      1.97 o 
  -6   3  -8       49.41       50.07      6.23 o 
  -5   3  -8       19.58       21.64      4.79 o 
  -4   3  -8       42.02       32.13      5.47 o 
  -3   3  -8       16.05       11.63      3.37 o 
  -2   3  -8      169.90      175.31      6.61 o 
  -1   3  -8       54.54       52.22      4.97 o 
   0   3  -8      972.31      953.59     15.93 o 
   1   3  -8       19.46       23.08      2.99 o 
   2   3  -8        3.17        4.64      2.51 o 
   3   3  -8       10.31       16.87      4.32 o 
   4   3  -8        4.38        4.62      2.93 o 
   5   3  -8        4.84        3.54      3.26 o 
  -7   4  -8        0.25        0.37      2.39 o 
  -6   4  -8       25.07       35.67      6.67 o 
  -5   4  -8       30.39       29.83      5.74 o 
  -4   4  -8        6.60        8.35      3.18 o 
  -3   4  -8      385.00      373.89     16.37 o 
  -2   4  -8      574.15      563.51     19.00 o 
  -1   4  -8      184.62      181.43      6.98 o 
   0   4  -8      157.07      155.58      6.72 o 
   1   4  -8        6.38       10.37      2.27 o 
   2   4  -8        3.31        6.35      2.68 o 
   3   4  -8      187.52      172.82     12.17 o 
   4   4  -8        6.49       10.43      3.63 o 
   5   4  -8        1.37        1.27      2.53 o 
  -6   5  -8       13.73       15.23      4.47 o 
  -5   5  -8       11.42        8.59      3.47 o 
  -4   5  -8        3.77        0.89      2.22 o 
  -3   5  -8       22.57       26.09      5.58 o 
  -2   5  -8        4.53        5.74      2.86 o 
  -1   5  -8        6.35        5.38      2.94 o 
   0   5  -8        5.16        3.99      2.47 o 
   1   5  -8        7.50        9.55      2.30 o 
   2   5  -8       16.71       21.07      4.88 o 
   3   5  -8       37.94       43.56      7.24 o 
   4   5  -8       26.85       29.75      6.59 o 
  -5   6  -8        5.76        5.24      3.25 o 
  -4   6  -8       33.98       31.54      6.58 o 
  -3   6  -8        2.63        0.76      2.28 o 
  -2   6  -8      102.02      106.15      9.52 o 
  -1   6  -8       60.50       61.99      7.29 o 
   0   6  -8        0.61        0.45      2.34 o 
   1   6  -8       13.53       13.61      4.13 o 
   3   6  -8       23.59       27.05      6.14 o 
  -4   7  -8        0.62       -1.13      2.56 o 
  -3   7  -8        0.20       -0.02      2.66 o 
  -2   7  -8        0.76        1.18      2.95 o 
  -1   7  -8       39.36       36.31      7.13 o 
   0   7  -8       11.27       15.42      4.96 o 
   1   7  -8        0.93        3.02      3.08 o 
  -1   8  -8        5.83        6.13      4.48 o 
   1 -11  -7        0.37        2.09      2.77 o 
   2 -11  -7        2.45        3.24      3.02 o 
   1 -10  -7       28.24       32.99      6.33 o 
   2 -10  -7       11.20       13.26      4.53 o 
   3 -10  -7        2.82        3.50      3.06 o 
   0  -9  -7       22.03       22.30      5.04 o 
   1  -9  -7        4.80        4.43      2.68 o 
   2  -9  -7       77.43       74.53      7.89 o 
   3  -9  -7       11.97       13.77      4.31 o 
   4  -9  -7        8.74        8.65      3.63 o 
   0  -8  -7      357.80      343.92     14.66 o 
   1  -8  -7       55.71       45.75      5.67 o 
   2  -8  -7       15.44       12.32      3.74 o 
   3  -8  -7       52.52       41.04      6.66 o 
   4  -8  -7        1.18        0.79      2.42 o 
   5  -8  -7       33.08       41.04      7.58 o 
   0  -7  -7     1042.20     1058.05     23.24 o 
   1  -7  -7      237.77      225.27     10.85 o 
   2  -7  -7       80.32       71.49      6.50 o 
   3  -7  -7       92.36       90.60      8.03 o 
   4  -7  -7        2.77        3.44      2.52 o 
   5  -7  -7        5.93        7.37      3.65 o 
   6  -7  -7       57.61       67.68     10.00 o 
   0  -6  -7       71.69       73.66      4.22 o 
   1  -6  -7       24.42       20.59      2.44 o 
   2  -6  -7        3.04        2.11      1.70 o 
   3  -6  -7       18.63       16.58      3.82 o 
   4  -6  -7       32.69       32.74      6.02 o 
   5  -6  -7       31.91       41.18      7.59 o 
   6  -6  -7       24.42       24.20      5.92 o 
  -1  -5  -7       13.78       14.76      2.77 o 
   0  -5  -7      220.58      218.45      6.14 o 
   1  -5  -7      195.28      204.10      6.10 o 
   2  -5  -7       51.20       57.30      4.09 o 
   3  -5  -7      243.71      253.10      8.03 o 
   4  -5  -7      180.22      167.42     10.92 o 
   5  -5  -7       25.49       37.56      6.79 o 
   6  -5  -7       24.96       23.75      5.85 o 
  -1  -4  -7      483.26      496.76      8.72 o 
   0  -4  -7      185.22      202.48      6.55 o 
   1  -4  -7       36.43       39.34      2.78 o 
   2  -4  -7      117.81      125.64      5.22 o 
   3  -4  -7       80.71       65.66      4.12 o 
   4  -4  -7       83.31       91.07      5.41 o 
   5  -4  -7        3.49        3.24      1.77 o 
   6  -4  -7        7.71        8.72      3.99 o 
   7  -4  -7       13.06       14.71      4.93 o 
  -2  -3  -7      387.65      402.67     11.90 o 
  -1  -3  -7       36.85       37.90      2.24 o 
   0  -3  -7      625.83      714.94     15.81 o 
   1  -3  -7      127.30      130.04      4.75 o 
   2  -3  -7      891.78      884.97     13.67 o 
   3  -3  -7      166.42      155.61      7.95 o 
   4  -3  -7       61.06       60.50      4.40 o 
   5  -3  -7      306.50      295.23     14.42 o 
   6  -3  -7       20.24       21.06      4.29 o 
   7  -3  -7        1.29        2.70      2.84 o 
  -2  -2  -7      837.11      830.77     16.82 o 
  -1  -2  -7     1698.82     1859.16     26.41 o 
   0  -2  -7      164.53      167.44      9.85 o 
   1  -2  -7      155.59      167.45      8.06 o 
   2  -2  -7      131.31      125.14      6.14 o 
   3  -2  -7      189.19      194.67      7.10 o 
   4  -2  -7      125.26      136.44      6.76 o 
   5  -2  -7        3.19        2.30      1.72 o 
   6  -2  -7       14.43       18.19      3.71 o 
   7  -2  -7        1.47        2.96      1.97 o 
  -5  -1  -7      263.54      287.11     12.95 o 
  -4  -1  -7      600.11      525.69     15.71 o 
  -3  -1  -7      599.70      612.23     15.81 o 
  -2  -1  -7       75.52       85.26      5.08 o 
  -1  -1  -7      460.33      427.22      8.41 o 
   0  -1  -7      104.14      100.47      2.74 o 
   1  -1  -7       39.01       34.50      2.35 o 
   2  -1  -7      480.19      443.87     14.26 o 
   3  -1  -7       26.51       20.45      4.42 o 
   4  -1  -7        7.64        9.42      3.38 o 
   5  -1  -7       25.35       33.82      6.59 o 
   6  -1  -7        4.25        2.72      3.02 o 
   7  -1  -7        0.11        1.24      3.54 o 
  -6   0  -7      623.79      599.26     18.18 o 
  -5   0  -7      125.66      132.06      8.50 o 
  -4   0  -7       34.85       32.67      3.95 o 
  -3   0  -7       93.00       97.00      4.34 o 
  -2   0  -7       82.57       90.91      5.59 o 
  -1   0  -7      317.03      353.14      7.96 o 
   0   0  -7      248.76      272.89      6.85 o 
   1   0  -7       79.72       79.63      3.62 o 
   2   0  -7       12.85       11.95      3.25 o 
   3   0  -7       25.27       22.66      4.42 o 
   4   0  -7      148.02      142.23     10.26 o 
   5   0  -7        0.30        2.77      2.83 o 
   6   0  -7       40.69       47.70      8.67 o 
   7   0  -7       20.77       22.20      7.42 o 
  -7   1  -7        5.41        2.57      1.79 o 
  -6   1  -7       12.01       15.19      3.65 o 
  -5   1  -7      153.55      164.39      9.58 o 
  -4   1  -7      162.89      170.78      9.44 o 
  -3   1  -7      104.15       83.31      4.04 o 
  -2   1  -7      779.52      766.69     22.41 o 
  -1   1  -7       73.11       84.71      4.04 o 
   0   1  -7      156.41      141.57      5.06 o 
   1   1  -7      350.45      352.29     14.03 o 
   2   1  -7        2.32        2.75      1.83 o 
   3   1  -7        4.55        4.66      2.30 o 
   4   1  -7      110.23      113.34      9.25 o 
   5   1  -7        6.72        4.60      3.17 o 
   6   1  -7        2.52        2.24      3.09 o 
   7   1  -7        1.23       -0.22      4.42 o 
  -7   2  -7        4.53        7.35      2.86 o 
  -6   2  -7      130.07      125.47      9.16 o 
  -5   2  -7       53.84       46.31      5.32 o 
  -4   2  -7       44.43       40.37      4.94 o 
  -3   2  -7        5.07        4.50      1.53 o 
  -2   2  -7       91.41       93.28      4.79 o 
  -1   2  -7       10.02       13.38      2.09 o 
   0   2  -7       86.54       93.62      4.42 o 
   1   2  -7      195.93      185.65     18.28 o 
   2   2  -7      164.73      164.83      9.99 o 
   3   2  -7      181.94      182.30     10.94 o 
   4   2  -7       47.14       46.47      7.23 o 
   5   2  -7       19.12       16.30      4.73 o 
   6   2  -7        0.03        2.08      3.34 o 
  -7   3  -7       60.48       67.49      7.42 o 
  -6   3  -7        3.79        1.62      1.68 o 
  -5   3  -7        9.42       10.55      3.12 o 
  -4   3  -7       93.49       97.03      7.47 o 
  -3   3  -7      263.90      276.99     12.95 o 
  -2   3  -7      710.69      680.70     27.55 o 
  -1   3  -7      677.30      651.41     12.11 o 
   0   3  -7      387.83      388.69     10.38 o 
   1   3  -7      237.49      233.36      7.53 o 
   2   3  -7       70.62       78.42      7.21 o 
   3   3  -7       74.23       66.56      6.87 o 
   4   3  -7       58.23       56.20      6.89 o 
   5   3  -7        1.27        2.08      2.46 o 
   6   3  -7       11.66       15.56      5.10 o 
  -7   4  -7       35.07       40.88      7.16 o 
  -6   4  -7        0.83        0.17      1.76 o 
  -5   4  -7       44.08       46.21      5.75 o 
  -4   4  -7        3.27        1.43      1.85 o 
  -3   4  -7        1.09        2.62      1.92 o 
  -2   4  -7       34.78       32.04      5.14 o 
  -1   4  -7      317.95      314.53      8.69 o 
   0   4  -7        4.67        7.58      1.88 o 
   1   4  -7        0.73        3.00      1.47 o 
   2   4  -7      283.21      279.89     13.85 o 
   3   4  -7       91.48       84.65      8.09 o 
   4   4  -7       20.62       18.81      4.81 o 
   5   4  -7       30.98       29.22      6.69 o 
  -7   5  -7       23.12       24.83      5.78 o 
  -6   5  -7       72.07       85.52      8.70 o 
  -5   5  -7        1.63        2.40      2.41 o 
  -4   5  -7       54.64       58.61      6.92 o 
  -3   5  -7       67.99       67.15      7.11 o 
  -2   5  -7       35.76       32.96      5.81 o 
  -1   5  -7       91.21       99.78      8.08 o 
   0   5  -7      131.20      139.00      9.52 o 
   1   5  -7       75.24       71.39      4.75 o 
   2   5  -7        5.47        4.83      2.47 o 
   3   5  -7        0.79        0.38      1.85 o 
   4   5  -7        9.40       10.81      4.04 o 
   5   5  -7        2.32        3.93      3.19 o 
  -6   6  -7        0.27       -2.81      1.87 o 
  -5   6  -7       11.06        7.71      3.82 o 
  -4   6  -7       19.40       17.21      5.08 o 
  -3   6  -7        2.17        0.82      2.17 o 
  -2   6  -7       24.05       29.23      5.87 o 
  -1   6  -7       18.94       17.69      4.52 o 
   0   6  -7       97.46       84.52      7.71 o 
   1   6  -7       28.01       32.73      5.81 o 
   3   6  -7       92.78       93.14      9.01 o 
   4   6  -7       33.33       37.18      7.28 o 
  -5   7  -7        7.11       11.96      4.75 o 
  -4   7  -7        1.99        0.23      2.47 o 
  -3   7  -7      151.02      155.94     12.04 o 
  -2   7  -7       50.32       55.32      8.24 o 
  -1   7  -7        1.76        1.58      2.64 o 
   0   7  -7       81.76       88.38      8.46 o 
   1   7  -7        7.09        8.53      3.67 o 
  -3   8  -7       20.48       21.28      6.46 o 
  -2   8  -7       10.26        7.95      4.10 o 
  -1   8  -7        1.22        0.29      2.86 o 
   0   8  -7        3.10        6.72      3.60 o 
   1   8  -7       14.07       18.67      5.37 o 
   2 -11  -6        8.56       11.69      4.68 o 
   1 -10  -6        6.23        8.16      3.64 o 
   2 -10  -6       20.67       26.63      5.88 o 
   3 -10  -6       37.32       40.66      7.40 o 
   4 -10  -6        2.20        1.21      3.05 o 
   1  -9  -6        3.87        5.86      2.90 o 
   2  -9  -6       15.26       15.00      4.49 o 
   3  -9  -6        5.77        4.57      2.90 o 
   4  -9  -6       12.17       19.73      5.46 o 
   5  -9  -6        8.19        6.84      3.58 o 
   0  -8  -6       97.31       87.62      7.36 o 
   1  -8  -6        1.02        1.15      1.81 o 
   2  -8  -6       38.08       34.58      5.85 o 
   3  -8  -6       35.18       41.01      6.37 o 
   4  -8  -6        4.89       12.46      4.44 o 
   5  -8  -6       13.04       17.40      5.08 o 
   0  -7  -6      108.50      105.66      7.41 o 
   1  -7  -6      199.79      179.82      9.90 o 
   2  -7  -6      104.76      106.73      8.43 o 
   3  -7  -6        8.27       11.77      3.59 o 
   4  -7  -6        7.70        8.31      3.45 o 
   5  -7  -6       16.24       17.85      4.91 o 
   6  -7  -6        1.30        2.27      2.83 o 
   0  -6  -6        4.66        7.07      2.52 o 
   1  -6  -6      277.56      261.68      6.58 o 
   2  -6  -6       63.94       79.44      6.72 o 
   3  -6  -6        6.70        9.90      3.00 o 
   4  -6  -6       27.54       30.39      5.72 o 
   5  -6  -6        8.00       12.31      4.09 o 
   6  -6  -6        1.66        2.24      2.78 o 
   0  -5  -6      206.82      183.08      5.41 o 
   1  -5  -6       13.31       14.87      1.96 o 
   2  -5  -6       17.73       20.34      2.24 o 
   3  -5  -6       75.44       73.23      4.14 o 
   4  -5  -6       23.24       22.51      4.93 o 
   5  -5  -6       53.89       51.03      7.49 o 
   6  -5  -6       14.52       12.23      4.31 o 
   7  -5  -6        3.39        1.95      2.81 o 
  -1  -4  -6      419.49      438.06     11.35 o 
   0  -4  -6     2034.84     2187.63     23.79 o 
   1  -4  -6      229.64      253.31      6.33 o 
   2  -4  -6      142.92      139.87      5.22 o 
   3  -4  -6       65.84       58.43      4.23 o 
   4  -4  -6       62.46       63.02      4.17 o 
   5  -4  -6       90.78       89.08      8.47 o 
   6  -4  -6       58.75       48.32      8.19 o 
   7  -4  -6       10.31       17.87      5.54 o 
  -1  -3  -6        2.54        2.77      1.22 o 
   0  -3  -6      359.77      391.25      6.98 o 
   1  -3  -6      287.16      343.26      7.38 o 
   2  -3  -6      254.03      267.83      7.06 o 
   3  -3  -6       23.76       23.23      4.62 o 
   4  -3  -6       37.68       35.88      3.86 o 
   5  -3  -6      407.48      402.89     12.17 o 
   6  -3  -6       55.48       61.34      5.62 o 
   7  -3  -6        1.24        4.08      2.97 o 
  -2  -2  -6      372.29      322.39      9.69 o 
  -1  -2  -6      147.11      145.50      6.39 o 
   0  -2  -6      677.01      661.93     11.59 o 
   1  -2  -6      777.23      839.97     11.25 o 
   2  -2  -6        5.83        5.59      1.39 o 
   3  -2  -6      566.17      595.08     12.34 o 
   4  -2  -6      916.98      905.94     22.91 o 
   5  -2  -6       89.06       79.78      7.59 o 
   6  -2  -6       10.24       12.59      4.48 o 
   7  -2  -6        5.43        5.80      2.64 o 
  -4  -1  -6      207.82      214.78      9.42 o 
  -3  -1  -6      152.83      177.65      7.87 o 
  -2  -1  -6       40.60       37.41      2.45 o 
  -1  -1  -6      144.79      146.48      4.56 o 
   0  -1  -6       49.89       50.37      1.84 o 
   1  -1  -6      247.02      259.56      9.70 o 
   2  -1  -6       96.30       93.34      6.17 o 
   3  -1  -6      867.33      812.90     20.33 o 
   4  -1  -6      579.71      577.72     18.96 o 
   5  -1  -6      153.32      147.18     10.18 o 
   6  -1  -6        8.98        8.46      3.66 o 
   7  -1  -6        3.82        5.08      3.35 o 
  -6   0  -6      156.75      155.61      9.03 o 
  -5   0  -6      333.11      333.51     12.76 o 
  -4   0  -6     1007.77      967.07     20.32 o 
  -3   0  -6      294.36      306.56     11.02 o 
  -2   0  -6      642.14      607.39      9.91 o 
  -1   0  -6      486.36      512.88      8.86 o 
   0   0  -6      367.31      440.20      8.03 o 
   1   0  -6      783.63      820.18     10.89 o 
   2   0  -6      605.23      626.88      8.57 o 
   3   0  -6      366.83      366.37     13.46 o 
   4   0  -6       41.87       34.54      5.63 o 
   5   0  -6       16.98       17.26      4.61 o 
   6   0  -6       10.57        8.66      4.10 o 
   7   0  -6        1.26        3.35      3.73 o 
  -7   1  -6       97.48       87.44      7.03 o 
  -6   1  -6      163.58      141.20      8.74 o 
  -5   1  -6       31.03       25.74      4.41 o 
  -4   1  -6       48.54       31.72      4.52 o 
  -3   1  -6      126.56      147.64      7.94 o 
  -2   1  -6        2.59        3.05      1.01 o 
  -1   1  -6        7.70        7.21      1.38 o 
   0   1  -6      168.11      176.75      5.28 o 
   1   1  -6      516.22      620.28      9.99 o 
   2   1  -6       66.01       66.12      3.13 o 
   3   1  -6      119.15      121.92      8.56 o 
   4   1  -6      108.51      105.26      8.41 o 
   5   1  -6       67.24       76.79      8.03 o 
   6   1  -6       17.86       21.65      5.71 o 
   7   1  -6       16.95       29.04      7.12 o 
  -7   2  -6       63.34       65.45      6.51 o 
  -6   2  -6      173.69      197.21     10.97 o 
  -5   2  -6       32.30       30.09      4.87 o 
  -4   2  -6       95.20       85.99      6.51 o 
  -3   2  -6       66.52       73.04      9.28 o 
  -2   2  -6       72.49       76.17      3.66 o 
  -1   2  -6      280.76      258.36      6.67 o 
   0   2  -6     2569.55     2644.26     58.70 o 
   1   2  -6      232.99      229.61      6.50 o 
   2   2  -6      330.54      343.92      7.94 o 
   3   2  -6       41.54       39.07      5.83 o 
   4   2  -6       41.81       34.40      5.93 o 
   5   2  -6        7.20        4.93      2.73 o 
   6   2  -6        8.53       11.64      4.83 o 
   7   2  -6       54.16       71.54     11.12 o 
  -7   3  -6        6.84       12.01      3.70 o 
  -6   3  -6      142.20      135.99      9.40 o 
  -5   3  -6        1.68        4.96      2.35 o 
  -4   3  -6      213.63      177.04      9.93 o 
  -3   3  -6       86.16       81.80      3.88 o 
  -2   3  -6       18.51        7.68      6.77 o 
  -1   3  -6      499.02      522.81     14.36 o 
   0   3  -6       20.86       23.29      2.59 o 
   1   3  -6       25.23       23.34      2.70 o 
   2   3  -6        8.40        8.82      1.76 o 
   3   3  -6       35.16       26.37      4.98 o 
   4   3  -6       56.68       53.03      6.41 o 
   5   3  -6       79.43       88.19      8.96 o 
   6   3  -6      182.72      207.54     14.77 o 
  -7   4  -6       11.94       12.98      3.78 o 
  -6   4  -6       66.42       72.47      7.15 o 
  -5   4  -6       35.06       36.14      5.84 o 
  -4   4  -6       38.71       28.71      5.18 o 
  -3   4  -6      597.08      555.72     17.77 o 
  -2   4  -6       60.85       66.40      6.12 o 
  -1   4  -6        7.02        5.06      4.31 o 
   0   4  -6      728.28      748.66     42.26 o 
   1   4  -6       63.14       55.26      3.74 o 
   2   4  -6       32.56       35.27      3.34 o 
   3   4  -6       18.11       21.87      4.79 o 
   4   4  -6        0.50        1.99      2.18 o 
   5   4  -6       34.86       39.42      7.41 o 
   6   4  -6        5.14       10.87      4.54 o 
  -7   5  -6        1.67        1.87      2.30 o 
  -6   5  -6       24.68       22.51      4.99 o 
  -5   5  -6       24.42       22.60      5.36 o 
  -4   5  -6        1.51        0.00      1.68 o 
  -3   5  -6       10.85       14.05      3.90 o 
  -2   5  -6        9.92        7.89      2.85 o 
  -1   5  -6        5.89        7.90      2.91 o 
   0   5  -6      114.35      126.72      5.69 o 
   1   5  -6      246.98      258.62      8.41 o 
   2   5  -6      101.65       96.71      5.28 o 
   3   5  -6        3.03        2.47      2.22 o 
   4   5  -6       72.54       71.46      7.76 o 
   5   5  -6        2.68        2.82      3.17 o 
  -6   6  -6        1.59        6.75      3.33 o 
  -5   6  -6       52.43       62.54      7.66 o 
  -4   6  -6      148.63      146.20     10.62 o 
  -3   6  -6        6.97        7.51      3.13 o 
  -2   6  -6      243.76      248.11     13.54 o 
  -1   6  -6      134.97      146.05      9.83 o 
   0   6  -6        0.72        0.82      2.00 o 
   1   6  -6        4.03        5.84      2.80 o 
   2   6  -6        0.42        1.49      1.82 o 
   3   6  -6        5.07       11.88      4.09 o 
   4   6  -6       22.46       28.94      6.22 o 
   5   6  -6        3.60        4.64      3.38 o 
  -5   7  -6        5.87        2.44      2.62 o 
  -4   7  -6       21.55       22.48      5.62 o 
  -3   7  -6        0.33        0.94      1.96 o 
  -2   7  -6        3.68        6.16      3.00 o 
  -1   7  -6        0.00        0.48      1.97 o 
   0   7  -6        0.82        2.82      2.51 o 
   1   7  -6       24.15       30.95      5.95 o 
   4   7  -6       25.97       27.09      5.92 o 
  -4   8  -6       87.41       92.83      9.83 o 
  -3   8  -6        0.71        2.17      3.01 o 
  -2   8  -6        3.12        5.16      3.47 o 
  -1   8  -6      114.18      112.05     10.15 o 
   0   8  -6       13.62       17.42      5.13 o 
   1   8  -6        4.84        4.55      3.43 o 
  -1   9  -6        7.81       12.02      5.43 o 
   0   9  -6       28.06       31.55      7.32 o 
   2 -11  -5        3.07        7.36      4.09 o 
   1 -10  -5       27.48       24.26      5.48 o 
   2 -10  -5       13.11       13.42      4.21 o 
   3 -10  -5        9.14        5.62      3.75 o 
   4 -10  -5        0.08       -0.99      3.30 o 
   1  -9  -5      120.51      127.15      9.79 o 
   2  -9  -5      114.52      109.15      9.13 o 
   3  -9  -5        0.44        0.44      2.24 o 
   4  -9  -5       23.18       21.42      5.76 o 
   5  -9  -5        7.79       10.66      5.25 o 
   0  -8  -5      169.65      178.89     10.40 o 
   1  -8  -5        7.38        6.31      2.64 o 
   2  -8  -5      110.98      103.13      8.46 o 
   3  -8  -5        1.39        2.06      2.42 o 
   4  -8  -5        2.19       -0.92      1.75 o 
   5  -8  -5        0.09        2.79      3.22 o 
   6  -8  -5       20.48       17.25      6.44 o 
   0  -7  -5      179.84      183.81      9.74 o 
   1  -7  -5      101.89       86.99      6.90 o 
   2  -7  -5      558.41      551.68     18.27 o 
   3  -7  -5       16.99       15.97      4.23 o 
   4  -7  -5       13.69        7.80      3.15 o 
   5  -7  -5       92.74       96.75      9.25 o 
   6  -7  -5       48.93       61.93      9.48 o 
   0  -6  -5       98.00      100.40      6.59 o 
   1  -6  -5      397.41      407.97     15.96 o 
   2  -6  -5       38.91       39.14      4.80 o 
   3  -6  -5       65.31       58.53      5.79 o 
   4  -6  -5       44.58       51.94      6.26 o 
   5  -6  -5       13.35       16.59      4.62 o 
   6  -6  -5       14.69       10.83      3.93 o 
   7  -6  -5        1.19        2.97      3.17 o 
   0  -5  -5      907.76      964.02     11.98 o 
   1  -5  -5     1225.54     1227.69     27.85 o 
   2  -5  -5       40.86       41.93      2.66 o 
   3  -5  -5      229.68      224.84     11.30 o 
   4  -5  -5        7.62        7.61      2.93 o 
   5  -5  -5       36.94       31.93      6.05 o 
   6  -5  -5       64.64       46.42      7.65 o 
   7  -5  -5       41.78       52.39      8.73 o 
   0  -4  -5       76.81       75.58      3.16 o 
   1  -4  -5      656.73      734.76     10.38 o 
   2  -4  -5       67.62       73.32      3.57 o 
   3  -4  -5       51.38       59.65      4.22 o 
   4  -4  -5       82.67       77.89      4.40 o 
   5  -4  -5       51.81       57.15      6.70 o 
   6  -4  -5       23.98       33.63      6.75 o 
   7  -4  -5       25.15       37.14      7.66 o 
  -1  -3  -5      115.08      134.28      5.70 o 
   0  -3  -5      114.97      137.71      7.31 o 
   1  -3  -5       88.23       70.80      3.11 o 
   2  -3  -5      578.24      590.31     10.01 o 
   3  -3  -5      130.95      132.42      6.69 o 
   4  -3  -5      678.46      681.49     13.63 o 
   5  -3  -5       19.53       22.65      3.43 o 
   6  -3  -5       22.76       24.24      3.86 o 
   7  -3  -5       27.51       35.53      7.70 o 
  -1  -2  -5      498.94      497.61     11.04 o 
   0  -2  -5     2335.00     2729.28     29.07 o 
   1  -2  -5       24.30       24.41      1.86 o 
   2  -2  -5       34.73       31.96      2.36 o 
   3  -2  -5       50.86       51.52      3.35 o 
   4  -2  -5      250.68      220.29     10.53 o 
   5  -2  -5       15.20       17.62      4.19 o 
   6  -2  -5       38.06       34.59      6.42 o 
   7  -2  -5       12.61       10.03      3.02 o 
  -4  -1  -5      765.87      790.29     17.28 o 
  -3  -1  -5       95.20      101.76      5.75 o 
  -2  -1  -5      173.82      160.26      4.51 o 
  -1  -1  -5      129.91      131.40      3.86 o 
   0  -1  -5        4.96        4.63      0.67 o 
   1  -1  -5     1716.60     1856.38     25.24 o 
   2  -1  -5     1225.76     1188.61     20.67 o 
   3  -1  -5      328.49      299.14     11.57 o 
   4  -1  -5       55.38       66.28      6.13 o 
   5  -1  -5       10.08        9.64      3.27 o 
   6  -1  -5        2.67        4.14      2.79 o 
   7  -1  -5        0.49        2.42      3.00 o 
  -6   0  -5      113.65      107.86      7.16 o 
  -5   0  -5       23.86       25.04      3.89 o 
  -4   0  -5      365.47      363.45     11.59 o 
  -3   0  -5      414.67      458.44     12.75 o 
  -2   0  -5      109.66      111.70      3.87 o 
  -1   0  -5      147.74      146.48      5.80 o 
   0   0  -5       52.91       53.80      2.54 o 
   1   0  -5      320.56      367.34      6.45 o 
   2   0  -5       45.75       51.86      2.17 o 
   3   0  -5      356.87      355.01     13.10 o 
   4   0  -5      179.92      174.47     10.12 o 
   5   0  -5        6.67        7.04      3.11 o 
   6   0  -5      157.10      160.87     12.30 o 
   7   0  -5       18.39       25.89      6.61 o 
  -6   1  -5       33.92       34.12      4.11 o 
  -5   1  -5       12.68       13.51      3.18 o 
  -4   1  -5      233.50      254.77     10.34 o 
  -3   1  -5     1873.49     1983.52     28.47 o 
  -2   1  -5     1684.86     1777.61     45.56 o 
  -1   1  -5      359.75      396.34      7.48 o 
   0   1  -5      997.41     1050.64     12.33 o 
   1   1  -5      497.78      490.58     10.19 o 
   2   1  -5      817.12      875.68     10.84 o 
   3   1  -5      664.37      576.85     17.12 o 
   4   1  -5        2.41        2.49      2.25 o 
   5   1  -5       55.47       50.37      7.43 o 
   6   1  -5       10.16        9.22      4.11 o 
   7   1  -5        7.67        6.33      3.78 o 
  -7   2  -5        1.41        2.80      1.69 o 
  -6   2  -5      236.61      227.18     11.32 o 
  -5   2  -5      171.31      164.19      8.95 o 
  -4   2  -5        7.09        6.24      2.11 o 
  -3   2  -5      792.61      887.82     19.58 o 
  -2   2  -5       10.93       15.64      1.81 o 
  -1   2  -5      935.97     1035.20     12.72 o 
   0   2  -5     1053.80     1117.74     27.12 o 
   1   2  -5      846.54      910.57     12.25 o 
   2   2  -5       58.70       55.89      2.99 o 
   3   2  -5      347.94      352.63     13.72 o 
   4   2  -5       72.00       63.96      6.84 o 
   5   2  -5      141.26      141.11     10.86 o 
   6   2  -5       24.29       26.71      6.37 o 
   7   2  -5       33.93       39.99      8.29 o 
  -7   3  -5        5.10        2.44      2.15 o 
  -6   3  -5        1.70        2.55      1.74 o 
  -5   3  -5      121.84      110.58      7.68 o 
  -4   3  -5      428.97      427.81     15.37 o 
  -3   3  -5       19.89       18.82      3.73 o 
  -2   3  -5      697.28      659.86     10.04 o 
  -1   3  -5      338.70      364.45     12.13 o 
   0   3  -5      401.64      404.47      8.37 o 
   1   3  -5      254.75      250.42      6.75 o 
   2   3  -5      328.35      345.83      8.21 o 
   3   3  -5       93.30       95.30      7.39 o 
   4   3  -5       55.67       60.87      6.72 o 
   5   3  -5        0.90        3.02      2.48 o 
   6   3  -5        5.99        0.85      2.68 o 
   7   3  -5        0.09        1.35      3.71 o 
  -7   4  -5       41.84       41.61      6.61 o 
  -6   4  -5       24.56       22.42      4.70 o 
  -5   4  -5       18.85       20.84      4.49 o 
  -4   4  -5        5.28        6.56      2.62 o 
  -3   4  -5        4.90        6.03      2.37 o 
  -2   4  -5       22.10       24.90      4.30 o 
  -1   4  -5       13.76       11.11      1.98 o 
   0   4  -5       95.56       99.59      8.09 o 
   1   4  -5      243.62      256.08      7.43 o 
   2   4  -5      393.16      401.59      9.70 o 
   3   4  -5       15.02       17.66      4.08 o 
   4   4  -5       93.01       93.39      8.69 o 
   5   4  -5       82.57       83.54      8.86 o 
   6   4  -5       17.95       13.60      5.05 o 
  -7   5  -5       19.85       22.44      5.31 o 
  -6   5  -5       56.55       47.30      5.87 o 
  -5   5  -5        3.72        4.76      2.53 o 
  -4   5  -5       45.42       42.86      5.31 o 
  -3   5  -5        4.43        2.79      2.00 o 
  -2   5  -5      155.80      137.16      8.57 o 
  -1   5  -5      441.74      409.36     14.78 o 
   0   5  -5      411.34      397.31     14.39 o 
   1   5  -5      170.19      181.23      8.87 o 
   2   5  -5        1.28        3.00      1.37 o 
   3   5  -5       29.29       27.28      5.08 o 
   4   5  -5        8.89       13.56      4.00 o 
   5   5  -5        1.69        2.92      2.69 o 
   6   5  -5       10.72       12.42      4.72 o 
  -6   6  -5        3.24        2.07      2.68 o 
  -5   6  -5       43.08       39.26      6.91 o 
  -4   6  -5        4.06        3.48      2.44 o 
  -3   6  -5       32.72       39.56      6.31 o 
  -2   6  -5        7.14        6.91      2.93 o 
  -1   6  -5      389.90      343.49     14.64 o 
   0   6  -5      267.13      265.90     12.91 o 
   1   6  -5      179.73      184.19     10.72 o 
   2   6  -5       23.29       30.65      3.80 o 
   3   6  -5      145.63      138.90      9.77 o 
   4   6  -5        5.68        4.20      2.61 o 
   5   6  -5       68.22       72.53      8.55 o 
  -6   7  -5       55.37       90.25      9.84 o 
  -5   7  -5       69.04       78.55      8.66 o 
  -4   7  -5       20.55       16.66      4.85 o 
  -3   7  -5      109.26      114.35      9.70 o 
  -2   7  -5       51.38       41.45      6.82 o 
  -1   7  -5       11.42        9.87      3.49 o 
   0   7  -5       13.74       20.55      4.85 o 
   1   7  -5        1.71        3.54      2.69 o 
   2   7  -5        6.82        3.94      2.60 o 
   4   7  -5        1.49        0.77      2.81 o 
  -5   8  -5        7.45        7.32      3.47 o 
  -4   8  -5        3.26        3.44      2.86 o 
  -3   8  -5       10.20       10.72      4.15 o 
  -2   8  -5        2.84        2.74      2.84 o 
  -1   8  -5        2.60        3.02      2.88 o 
   0   8  -5       20.06       28.91      6.05 o 
   1   8  -5       76.63       93.19      8.79 o 
   2   8  -5        0.31       -0.46      2.63 o 
  -3   9  -5       10.68       17.83      5.16 o 
  -2   9  -5       39.28       49.36      8.66 o 
  -1   9  -5        1.44        0.38      2.90 o 
   0   9  -5        1.18        0.61      2.61 o 
   1   9  -5       10.31       18.94      5.56 o 
   2   9  -5       12.18       17.19      6.33 o 
   2 -11  -4       12.19       21.82      5.93 o 
   1 -10  -4        7.69        6.47      3.42 o 
   2 -10  -4       59.27       64.64      7.28 o 
   3 -10  -4       13.16       13.76      4.68 o 
   4 -10  -4        0.61        0.39      3.05 o 
   1  -9  -4       15.57       16.37      4.37 o 
   2  -9  -4        1.38        1.32      2.03 o 
   3  -9  -4       21.98       23.83      5.29 o 
   4  -9  -4       13.54       10.53      4.37 o 
   5  -9  -4       16.17       19.14      6.11 o 
   1  -8  -4       42.40       47.34      5.54 o 
   2  -8  -4       22.44       22.45      4.72 o 
   3  -8  -4       52.14       60.13      6.89 o 
   4  -8  -4        2.71        4.82      3.07 o 
   5  -8  -4       14.30       14.27      5.02 o 
   6  -8  -4       14.23       17.42      6.52 o 
   0  -7  -4       60.92       69.76      6.13 o 
   1  -7  -4       18.86       23.06      4.33 o 
   2  -7  -4       44.13       45.95      5.40 o 
   3  -7  -4       19.80       22.03      4.81 o 
   4  -7  -4       11.38        5.07      2.78 o 
   5  -7  -4        3.16        2.66      2.68 o 
   6  -7  -4        3.83        3.28      3.50 o 
   0  -6  -4       63.56       67.74      5.43 o 
   1  -6  -4       77.32       76.98      6.09 o 
   2  -6  -4       74.61       67.39      5.89 o 
   3  -6  -4       56.77       53.92      5.84 o 
   4  -6  -4      142.87      120.04      9.06 o 
   5  -6  -4       19.93       25.85      6.09 o 
   6  -6  -4        9.93        8.83      4.13 o 
   7  -6  -4        2.25        0.76      4.24 o 
   0  -5  -4       72.77       72.02      5.05 o 
   1  -5  -4       17.77       18.39      1.59 o 
   2  -5  -4      252.22      278.00     11.30 o 
   3  -5  -4        7.03       13.35      3.26 o 
   4  -5  -4       59.45       66.21      6.79 o 
   5  -5  -4        0.59        1.59      1.98 o 
   6  -5  -4        0.16        2.59      2.49 o 
   7  -5  -4       22.48       27.67      6.50 o 
   0  -4  -4      182.77      172.64      4.35 o 
   1  -4  -4      522.80      605.43      8.53 o 
   2  -4  -4      895.43      883.07     11.63 o 
   3  -4  -4       97.83       94.23      4.12 o 
   4  -4  -4       76.25       71.95      4.08 o 
   5  -4  -4      717.63      687.01     22.70 o 
   6  -4  -4        0.26        2.75      2.42 o 
   7  -4  -4        5.39        3.63      2.94 o 
   0  -3  -4      344.34      361.68      9.74 o 
   1  -3  -4      228.12      222.04      5.04 o 
   2  -3  -4      335.21      369.66     21.06 o 
   3  -3  -4      245.36      245.75      8.23 o 
   4  -3  -4       72.81       62.72      4.01 o 
   5  -3  -4       11.31       10.68      2.35 o 
   6  -3  -4       13.10       18.78      3.37 o 
   7  -3  -4        4.13        1.83      2.58 o 
   8  -3  -4        1.67        1.26      2.57 o 
  -1  -2  -4     1974.65     2053.24     21.93 o 
   0  -2  -4     4823.88     5415.25     43.14 o 
   1  -2  -4     1317.17     1286.43     23.34 o 
   2  -2  -4       48.81       49.65      2.75 o 
   3  -2  -4       70.06       70.26      4.97 o 
   4  -2  -4        3.64        2.12      1.75 o 
   5  -2  -4       90.12      102.70      8.04 o 
   6  -2  -4      108.68      112.52      9.17 o 
   7  -2  -4       28.67       32.70      6.63 o 
   8  -2  -4        2.19        5.11      3.18 o 
  -3  -1  -4       23.16       23.10      2.52 o 
  -2  -1  -4      494.73      509.91     11.30 o 
  -1  -1  -4        5.93        9.62      1.16 o 
   0  -1  -4      274.78      310.02      7.59 o 
   1  -1  -4      118.91      136.42      5.76 o 
   2  -1  -4      209.66      202.88      7.89 o 
   3  -1  -4      107.17      129.20      7.06 o 
   4  -1  -4      268.94      271.30     11.62 o 
   5  -1  -4       13.91       19.90      4.57 o 
   6  -1  -4      210.68      212.37     12.76 o 
   7  -1  -4      108.04      127.27     10.94 o 
   8  -1  -4        0.03        1.82      3.68 o 
  -5   0  -4       34.35       39.21      3.89 o 
  -4   0  -4      545.70      534.91     13.23 o 
  -3   0  -4       28.39       37.93      3.41 o 
  -2   0  -4     3839.31     4176.81     26.64 o 
  -1   0  -4       93.24       95.40      3.07 o 
   0   0  -4      157.34      153.39      3.85 o 
   1   0  -4     2735.05     3042.18     20.05 o 
   2   0  -4      492.84      528.92     10.99 o 
   3   0  -4      102.47      106.28      6.75 o 
   4   0  -4      653.71      713.03     20.36 o 
   5   0  -4       49.74       49.88      6.03 o 
   6   0  -4       55.49       52.00      7.88 o 
   7   0  -4        5.54        8.13      4.26 o 
   8   0  -4       16.59       16.92      5.98 o 
  -6   1  -4      270.69      286.22     11.74 o 
  -5   1  -4      456.57      440.22     13.64 o 
  -4   1  -4       68.70       58.88      4.75 o 
  -3   1  -4       65.61       69.59      4.77 o 
  -2   1  -4     1738.36     1983.41     44.29 o 
  -1   1  -4      215.91      244.14      7.25 o 
   0   1  -4        0.77        0.81      0.52 o 
   1   1  -4      258.67      269.07      5.93 o 
   2   1  -4      286.16      289.70      5.35 o 
   3   1  -4      620.48      683.36     18.14 o 
   4   1  -4      358.84      344.96     14.36 o 
   5   1  -4      213.01      209.17     12.10 o 
   6   1  -4       91.20       90.76      9.00 o 
   7   1  -4       68.93       85.47      9.83 o 
   8   1  -4       27.86       45.11      9.45 o 
  -6   2  -4      174.58      174.52      9.38 o 
  -5   2  -4      244.81      217.45      9.82 o 
  -4   2  -4      989.45      990.05     20.31 o 
  -3   2  -4     2324.83     2621.26     33.96 o 
  -2   2  -4       23.16       30.71      5.09 o 
  -1   2  -4      851.77      709.58     25.00 o 
   0   2  -4       95.44       93.17      7.47 o 
   1   2  -4     1856.94     1991.82     17.67 o 
   2   2  -4     2042.69     2159.27     18.99 o 
   3   2  -4      459.69      485.63      8.44 o 
   4   2  -4       10.15        9.26      2.98 o 
   5   2  -4        9.46        5.57      2.50 o 
   6   2  -4       12.73        7.92      3.68 o 
   7   2  -4        0.31       -0.02      2.76 o 
  -6   3  -4      259.75      224.08     11.03 o 
  -5   3  -4        3.20        7.18      2.45 o 
  -4   3  -4        5.04        2.60      1.75 o 
  -3   3  -4        8.30        9.13      2.36 o 
  -2   3  -4      264.92      255.67      5.94 o 
  -1   3  -4      109.89      114.55      3.89 o 
   0   3  -4      102.90      125.35      4.35 o 
   1   3  -4        0.32        4.14      3.68 o 
   2   3  -4      400.25      405.33     11.61 o 
   3   3  -4      361.76      346.91      8.15 o 
   4   3  -4        0.59       -1.17      1.27 o 
   5   3  -4       25.94       29.48      5.71 o 
   6   3  -4       44.81       50.70      7.97 o 
   7   3  -4        5.79        9.67      4.46 o 
  -6   4  -4      149.87      150.98      9.70 o 
  -5   4  -4        3.33        2.80      2.14 o 
  -4   4  -4      217.55      200.51     10.20 o 
  -3   4  -4      237.97      236.40     10.73 o 
  -2   4  -4       68.61       70.32      5.54 o 
  -1   4  -4      152.94      161.57      8.81 o 
   0   4  -4      351.83      331.35     11.58 o 
   1   4  -4       25.59       28.55      3.92 o 
   2   4  -4      142.64      163.95      5.95 o 
   3   4  -4       37.36       36.29      3.15 o 
   4   4  -4       47.65       45.88      6.87 o 
   5   4  -4       18.84       23.96      5.41 o 
   6   4  -4        2.45        5.84      3.72 o 
   7   4  -4       16.54       21.89      6.30 o 
  -6   5  -4       27.98       29.18      5.52 o 
  -5   5  -4       16.37       17.12      4.14 o 
  -4   5  -4       25.56       23.84      4.78 o 
  -3   5  -4       48.99       49.70      5.44 o 
  -2   5  -4       11.89        8.76      2.68 o 
  -1   5  -4       31.80       25.19      4.41 o 
   0   5  -4       68.34       64.53      3.88 o 
   1   5  -4       49.08       45.89      4.41 o 
   2   5  -4       20.21       22.34      2.91 o 
   3   5  -4      187.92      197.92      7.28 o 
   4   5  -4      122.71      127.06     10.12 o 
   5   5  -4        6.42        8.48      4.03 o 
   6   5  -4      186.76      217.30     15.82 o 
  -6   6  -4        2.42        4.30      2.89 o 
  -5   6  -4       55.02       67.69      7.24 o 
  -4   6  -4       15.02       16.54      4.17 o 
  -3   6  -4      547.00      493.68     17.40 o 
  -2   6  -4      584.02      522.36     17.85 o 
  -1   6  -4       27.76       33.28      5.39 o 
   0   6  -4      190.33      187.33     10.30 o 
   1   6  -4       32.34       39.27      5.63 o 
   2   6  -4        9.71        9.16      2.03 o 
   3   6  -4        0.80        0.72      1.65 o 
   4   6  -4       15.15       13.35      4.10 o 
   5   6  -4       32.01       34.81      7.08 o 
   6   6  -4       12.03       21.18      5.87 o 
  -6   7  -4       10.78       18.10      5.18 o 
  -5   7  -4        8.08        8.32      3.46 o 
  -4   7  -4       84.52       79.79      7.92 o 
  -3   7  -4       27.57       23.04      4.97 o 
  -2   7  -4       13.27        9.14      3.37 o 
  -1   7  -4       27.35       21.99      4.80 o 
   0   7  -4       12.93       10.67      3.55 o 
   1   7  -4       49.09       49.20      5.68 o 
   2   7  -4      179.08      194.76     11.55 o 
   3   7  -4       23.20       22.36      4.70 o 
   4   7  -4       17.04       18.47      4.86 o 
   5   7  -4        7.04        8.13      3.77 o 
  -5   8  -4       14.03       16.26      5.05 o 
  -4   8  -4       48.47       52.73      7.98 o 
  -3   8  -4        1.91        1.40      2.28 o 
  -2   8  -4      115.78      118.73      9.85 o 
  -1   8  -4       35.08       49.03      7.55 o 
   0   8  -4        4.84        3.18      2.56 o 
   1   8  -4        0.02        0.75      1.95 o 
   2   8  -4        7.79       10.03      3.47 o 
  -4   9  -4        4.04        5.07      3.27 o 
  -3   9  -4       17.03       22.37      5.80 o 
  -2   9  -4        1.46        0.13      2.61 o 
  -1   9  -4       16.02       17.94      5.39 o 
   0   9  -4       34.95       47.33      8.04 o 
   1   9  -4        0.61       -1.48      2.64 o 
   2   9  -4       23.73       27.90      6.04 o 
   2 -11  -3        3.56        2.74      3.41 o 
   2 -10  -3        7.71       12.65      4.60 o 
   3 -10  -3       14.38       13.88      4.43 o 
   4 -10  -3        6.67        3.32      3.57 o 
   1  -9  -3       14.95       23.51      4.95 o 
   2  -9  -3       44.93       38.18      6.34 o 
   3  -9  -3       73.49       61.84      7.19 o 
   4  -9  -3       68.97       87.77      8.98 o 
   5  -9  -3       31.16       38.81      7.64 o 
   1  -8  -3      265.80      244.59     11.80 o 
   2  -8  -3      215.16      199.10     11.47 o 
   3  -8  -3       38.76       29.48      5.74 o 
   4  -8  -3       37.99       46.47      7.34 o 
   5  -8  -3        7.88        7.44      3.91 o 
   6  -8  -3        8.97       12.57      5.55 o 
   0  -7  -3       15.00       15.84      3.84 o 
   1  -7  -3      343.97      320.08     12.77 o 
   2  -7  -3      321.97      317.18     13.40 o 
   3  -7  -3       22.73       26.85      5.20 o 
   4  -7  -3       16.04       14.25      4.08 o 
   5  -7  -3       28.74       42.13      6.95 o 
   6  -7  -3       14.02       15.72      5.20 o 
   0  -6  -3       93.57       88.95      6.17 o 
   1  -6  -3        5.71        5.31      2.24 o 
   2  -6  -3       46.09       46.30      5.01 o 
   3  -6  -3       46.80       45.57      5.27 o 
   4  -6  -3       12.32       13.57      4.03 o 
   5  -6  -3       62.18       70.35      7.88 o 
   6  -6  -3       24.31       24.81      6.41 o 
   7  -6  -3        2.56        4.22      4.54 o 
   0  -5  -3     1984.55     2007.37     27.47 o 
   1  -5  -3      143.61      163.35      7.78 o 
   2  -5  -3      145.53      145.72      4.34 o 
   3  -5  -3      278.24      276.07     11.98 o 
   4  -5  -3      173.83      159.58      9.72 o 
   5  -5  -3      105.41       96.10      8.73 o 
   6  -5  -3      201.58      213.00     13.75 o 
   7  -5  -3       24.84       31.45      6.92 o 
   0  -4  -3      331.13      377.42     10.15 o 
   1  -4  -3      143.41      156.46      3.85 o 
   2  -4  -3       62.36       63.88      2.78 o 
   3  -4  -3       99.28      103.00      4.08 o 
   4  -4  -3       47.81       49.68      3.26 o 
   5  -4  -3      255.31      247.52     13.45 o 
   6  -4  -3      108.84      128.83     10.62 o 
   7  -4  -3        4.05        7.04      3.83 o 
   8  -4  -3        0.52        0.73      4.49 o 
   0  -3  -3      199.27      177.86      3.87 o 
   1  -3  -3     3185.88     3356.46     21.58 o 
   2  -3  -3       94.65       94.78      3.42 o 
   3  -3  -3       86.33       87.26      3.92 o 
   4  -3  -3      729.57      716.77     12.72 o 
   5  -3  -3       24.11       20.83      3.10 o 
   6  -3  -3       33.67       31.80      6.41 o 
   7  -3  -3       11.63       11.15      4.49 o 
   8  -3  -3        7.19        7.25      4.95 o 
   0  -2  -3       23.59       22.00      1.30 o 
   1  -2  -3       29.84       33.36      1.79 o 
   2  -2  -3     1498.91     1630.93     15.67 o 
   3  -2  -3       23.30       24.45      3.06 o 
   4  -2  -3       45.97       48.67      4.74 o 
   5  -2  -3       80.14       61.84      5.86 o 
   6  -2  -3       21.69       26.87      5.44 o 
   7  -2  -3       14.94       19.73      5.19 o 
   8  -2  -3       27.58       38.94      8.67 o 
  -1  -1  -3     1980.36     2178.71     20.99 o 
   0  -1  -3      245.12      239.61      5.95 o 
   1  -1  -3      316.10      322.00      8.14 o 
   2  -1  -3       77.64       73.07      4.34 o 
   3  -1  -3       24.46       24.11      3.51 o 
   4  -1  -3      390.23      373.33     12.82 o 
   5  -1  -3       90.76      103.51      7.75 o 
   6  -1  -3        4.22        5.92      2.91 o 
   7  -1  -3       17.11       18.76      4.83 o 
   8  -1  -3        0.95        3.66      3.40 o 
  -5   0  -3       87.49       85.41      5.40 o 
  -4   0  -3      368.45      394.45     11.00 o 
  -3   0  -3      125.28      134.02      5.47 o 
  -2   0  -3     1873.13     2191.63     24.42 o 
  -1   0  -3      325.77      340.26      5.18 o 
   0   0  -3      110.48      109.55      2.78 o 
   1   0  -3      524.48      542.28      9.00 o 
   2   0  -3      248.89      267.83      8.92 o 
   3   0  -3       41.71       33.63      3.75 o 
   4   0  -3       11.92       15.53      3.57 o 
   5   0  -3      154.72      158.77     10.01 o 
   6   0  -3      176.40      194.04     12.01 o 
   7   0  -3        2.34        2.56      2.60 o 
   8   0  -3       46.05       49.10      8.68 o 
  -6   1  -3      193.11      214.42      9.25 o 
  -5   1  -3      101.49       98.57      5.77 o 
  -4   1  -3        3.45        3.38      1.42 o 
  -3   1  -3      239.32      215.43      7.85 o 
  -2   1  -3        6.86        7.77      1.77 o 
  -1   1  -3       67.90       62.69      4.36 o 
   0   1  -3    18314.69    19347.68     84.26 o 
   1   1  -3     2516.74     2789.49     18.77 o 
   2   1  -3     1786.52     1967.22     54.76 o 
   3   1  -3      273.10      238.33      4.20 o 
   4   1  -3       32.47       31.50      4.83 o 
   5   1  -3       22.03       29.24      5.25 o 
   6   1  -3        9.47        9.15      3.67 o 
   7   1  -3       14.66       21.63      5.58 o 
   8   1  -3        4.58        4.76      3.57 o 
  -6   2  -3      337.07      342.31     12.53 o 
  -5   2  -3      120.67      117.63      6.94 o 
  -4   2  -3      175.34      149.85      7.09 o 
  -3   2  -3       37.15       43.59      3.74 o 
  -2   2  -3      188.66      178.70      4.10 o 
  -1   2  -3      697.27      641.55     19.07 o 
   0   2  -3      211.51      204.92      4.65 o 
   1   2  -3      191.83      190.37      4.62 o 
   2   2  -3       48.59       47.93      2.50 o 
   3   2  -3       29.67       37.28      2.26 o 
   4   2  -3      687.89      643.91     19.03 o 
   5   2  -3        1.55        1.90      1.86 o 
   6   2  -3      106.56      115.33     10.05 o 
   7   2  -3       16.62       24.44      6.08 o 
   8   2  -3        3.18        6.07      4.68 o 
  -6   3  -3       23.48       26.11      4.34 o 
  -5   3  -3      132.50      118.57      7.16 o 
  -4   3  -3       34.51       39.46      4.08 o 
  -3   3  -3      774.63      792.86     17.54 o 
  -2   3  -3      428.02      405.22      9.47 o 
  -1   3  -3      630.84      726.40     10.92 o 
   0   3  -3      607.51      528.00     53.54 o 
   1   3  -3      170.34      162.21      4.87 o 
   2   3  -3       20.26       23.09      2.11 o 
   3   3  -3      130.76      126.91      4.61 o 
   4   3  -3       12.21        9.11      3.00 o 
   5   3  -3       47.77       36.68      6.14 o 
   6   3  -3        3.48        3.34      2.82 o 
   7   3  -3        6.35       12.28      4.53 o 
  -6   4  -3       87.29       81.49      6.79 o 
  -5   4  -3       49.25       55.28      5.60 o 
  -4   4  -3       34.04       31.19      4.70 o 
  -3   4  -3       70.47       72.16      5.63 o 
  -2   4  -3      241.78      241.35      9.85 o 
  -1   4  -3      987.76     1068.02     29.12 o 
   0   4  -3      111.46      111.22      4.21 o 
   1   4  -3      306.81      317.48      7.40 o 
   2   4  -3      249.41      248.74      9.64 o 
   3   4  -3       64.65       68.99      3.80 o 
   4   4  -3      388.22      361.31     15.65 o 
   5   4  -3      134.44      133.45     10.56 o 
   6   4  -3       16.93       13.83      4.56 o 
   7   4  -3       41.78       41.21      7.89 o 
  -6   5  -3        3.71        3.76      2.47 o 
  -5   5  -3       24.14       25.87      4.96 o 
  -4   5  -3      723.04      703.45     19.89 o 
  -3   5  -3      147.24      146.44      8.65 o 
  -2   5  -3        3.75        3.92      1.84 o 
  -1   5  -3      220.91      205.72      9.69 o 
   0   5  -3        2.55        3.34      1.11 o 
   1   5  -3       34.48       34.10      2.72 o 
   2   5  -3      198.18      202.01      6.77 o 
   3   5  -3      275.67      247.44      7.72 o 
   4   5  -3        8.97        8.99      3.07 o 
   5   5  -3        4.52        3.50      2.60 o 
   6   5  -3       75.90       79.92      9.19 o 
   7   5  -3        0.47        3.86      3.22 o 
  -6   6  -3        1.19        4.05      2.77 o 
  -5   6  -3       10.67       11.04      3.66 o 
  -4   6  -3       60.70       60.26      6.40 o 
  -3   6  -3       19.50       13.81      3.52 o 
  -2   6  -3        5.23        4.21      2.25 o 
  -1   6  -3       15.35       15.11      3.68 o 
   0   6  -3       44.51       47.82      5.34 o 
   1   6  -3       89.79       79.66      6.74 o 
   2   6  -3      886.51      877.69     15.44 o 
   3   6  -3      207.11      213.29      8.39 o 
   4   6  -3       17.55       13.07      3.68 o 
   5   6  -3      262.32      250.44     14.80 o 
   6   6  -3        1.50        8.15      3.93 o 
  -6   7  -3       76.21       76.17      8.25 o 
  -5   7  -3       23.25       24.76      5.53 o 
  -4   7  -3      152.13      160.69     11.02 o 
  -3   7  -3       12.30       10.56      3.35 o 
  -2   7  -3        7.14        6.31      2.90 o 
  -1   7  -3      364.67      356.51     15.13 o 
   0   7  -3      277.29      286.07     13.66 o 
   1   7  -3      243.41      249.67     12.79 o 
   2   7  -3       21.24       23.78      4.88 o 
   3   7  -3        5.26        4.93      1.86 o 
   4   7  -3       10.81       11.78      4.15 o 
   5   7  -3        7.29        7.50      4.01 o 
  -5   8  -3       12.90       17.44      5.10 o 
  -4   8  -3       15.83       12.75      3.96 o 
  -3   8  -3        4.61        1.43      2.15 o 
  -2   8  -3        8.99       10.59      3.82 o 
  -1   8  -3       98.85      101.17      8.84 o 
   0   8  -3      233.24      207.75     12.17 o 
   1   8  -3      106.67      118.76      9.50 o 
   2   8  -3        0.74        2.85      2.35 o 
   3   8  -3       20.75       27.77      5.87 o 
   5   8  -3       28.99       36.42      7.17 o 
  -4   9  -3        3.07        4.36      3.25 o 
  -3   9  -3       33.55       39.98      7.17 o 
  -2   9  -3       52.07       61.16      8.81 o 
  -1   9  -3       28.27       30.77      6.50 o 
   0   9  -3       24.65       36.98      6.71 o 
   1   9  -3       11.64       21.17      5.63 o 
   2   9  -3        4.03        6.96      3.41 o 
  -2  10  -3       12.09       14.15      4.86 o 
  -1  10  -3        9.03       10.31      5.37 o 
   0  10  -3       10.50        8.37      4.52 o 
   1  10  -3       28.01       24.34      6.19 o 
   2 -10  -2       70.36       77.20      8.16 o 
   3 -10  -2        2.72        4.87      3.23 o 
   4 -10  -2       10.14        5.75      4.25 o 
   1  -9  -2        0.02        1.51      2.18 o 
   2  -9  -2       78.11       72.52      7.28 o 
   3  -9  -2       12.13       12.61      4.09 o 
   4  -9  -2        3.73        2.10      2.61 o 
   5  -9  -2       10.97       10.64      4.74 o 
   1  -8  -2       66.09       58.77      6.10 o 
   2  -8  -2      331.30      308.16     13.83 o 
   3  -8  -2       88.29       97.31      8.22 o 
   4  -8  -2       10.28        9.74      3.81 o 
   5  -8  -2        4.92        7.03      3.58 o 
   6  -8  -2       24.79       35.58      7.76 o 
   1  -7  -2      126.27      119.38      7.76 o 
   2  -7  -2        0.82        0.06      1.63 o 
   3  -7  -2       26.92       23.83      4.64 o 
   4  -7  -2       80.58       82.08      7.83 o 
   5  -7  -2        7.11        9.36      3.88 o 
   6  -7  -2       12.01       12.26      4.73 o 
   0  -6  -2       26.21       27.55      3.91 o 
   1  -6  -2      132.65      106.35      6.79 o 
   2  -6  -2        1.06        1.85      1.96 o 
   3  -6  -2      149.99      137.18      8.64 o 
   4  -6  -2       47.11       54.69      6.08 o 
   5  -6  -2       40.37       35.98      6.53 o 
   6  -6  -2       23.59       22.34      6.07 o 
   7  -6  -2       21.36       27.55      6.98 o 
   0  -5  -2     1613.13     1835.60     26.67 o 
   1  -5  -2      116.20      127.36      6.78 o 
   2  -5  -2       30.08       27.58      4.01 o 
   3  -5  -2        3.20        3.59      2.11 o 
   4  -5  -2      224.48      231.52     11.94 o 
   5  -5  -2       31.63       43.02      6.87 o 
   6  -5  -2        3.21        3.57      2.96 o 
   7  -5  -2       24.69       36.97      7.64 o 
   0  -4  -2       19.41       18.74      2.62 o 
   1  -4  -2       66.37       60.86      1.90 o 
   2  -4  -2     1153.81     1190.00     23.26 o 
   3  -4  -2      239.56      216.34      5.27 o 
   4  -4  -2      617.70      552.84     17.50 o 
   5  -4  -2       24.76       25.14      5.12 o 
   6  -4  -2       13.22       14.56      4.55 o 
   7  -4  -2       24.37       29.35      6.70 o 
   8  -4  -2        1.57       -1.37      3.73 o 
   0  -3  -2      289.87      290.60      7.69 o 
   1  -3  -2      420.31      412.52      8.64 o 
   2  -3  -2       64.97       81.18      3.69 o 
   3  -3  -2      363.93      400.66      7.91 o 
   4  -3  -2       15.43       16.77      2.32 o 
   5  -3  -2        1.46        1.36      1.28 o 
   6  -3  -2      104.33      106.93      9.66 o 
   7  -3  -2       18.13       15.93      5.39 o 
   8  -3  -2       61.72       74.71     11.13 o 
   0  -2  -2     7541.16     8083.17     38.92 o 
   1  -2  -2      246.94      243.43      7.61 o 
   2  -2  -2      508.13      503.89      9.48 o 
   3  -2  -2       35.56       32.49      2.31 o 
   4  -2  -2       18.59       21.62      3.44 o 
   5  -2  -2       41.92       51.60      5.13 o 
   6  -2  -2       84.12       94.02      7.74 o 
   7  -2  -2       18.65       21.74      5.01 o 
   8  -2  -2        5.32        7.33      4.27 o 
   0  -1  -2     5432.17     5883.40     42.11 o 
   1  -1  -2      201.82      185.42      5.16 o 
   2  -1  -2      113.28      112.12      4.78 o 
   3  -1  -2      509.62      490.75     12.60 o 
   4  -1  -2      278.33      252.12     10.56 o 
   5  -1  -2       30.49       30.58      4.98 o 
   6  -1  -2      326.89      324.18     14.96 o 
   7  -1  -2       34.98       41.20      7.07 o 
   8  -1  -2       43.08       43.66      7.74 o 
  -4   0  -2      155.05      156.34      6.13 o 
  -3   0  -2      477.43      444.96      9.75 o 
  -2   0  -2     7551.52     8495.23     59.03 o 
  -1   0  -2     2448.41     2672.35     16.10 o 
   0   0  -2     1718.11     1979.63     46.72 o 
   1   0  -2     7921.00     8545.01     53.38 o 
   2   0  -2       31.67       41.50      3.14 o 
   3   0  -2     2078.39     2200.04     29.35 o 
   4   0  -2      122.11       96.79      6.65 o 
   5   0  -2       89.92       88.70      7.10 o 
   6   0  -2        5.91       10.18      3.70 o 
   7   0  -2      105.43      104.74      9.72 o 
   8   0  -2        2.83        3.12      3.02 o 
  -5   1  -2        2.59        5.14      1.62 o 
  -4   1  -2       15.13       21.36      2.58 o 
  -3   1  -2      761.39      861.72     14.65 o 
  -2   1  -2      340.28      341.70      8.51 o 
  -1   1  -2      771.50      894.40     12.63 o 
   0   1  -2     5391.12     5751.58     35.85 o 
   1   1  -2      901.96      988.03      9.12 o 
   2   1  -2      367.98      427.37     14.71 o 
   3   1  -2     1892.06     2159.65     16.36 o 
   4   1  -2      227.18      204.77     10.38 o 
   5   1  -2      327.11      321.19     14.58 o 
   6   1  -2      101.74      106.36      8.89 o 
   7   1  -2      121.01      133.79     11.39 o 
   8   1  -2        0.88        0.56      2.82 o 
  -5   2  -2       56.55       63.63      4.77 o 
  -4   2  -2      808.79      835.18     16.58 o 
  -3   2  -2       72.38       80.59      4.76 o 
  -2   2  -2     2413.46     2448.78     27.25 o 
  -1   2  -2     1636.03     1774.11     50.12 o 
   0   2  -2      769.13      853.72     13.50 o 
   1   2  -2     1754.02     1644.23     15.94 o 
   2   2  -2     3382.93     3602.43     24.35 o 
   3   2  -2       54.64       59.92      2.89 o 
   4   2  -2      474.29      407.64     15.13 o 
   5   2  -2        0.30        0.34      1.78 o 
   6   2  -2       15.76       19.59      4.93 o 
   7   2  -2        4.14       10.13      4.30 o 
   8   2  -2        0.30        1.92      2.96 o 
  -5   3  -2      209.45      223.43      9.53 o 
  -4   3  -2      423.72      436.58     13.05 o 
  -3   3  -2      288.25      290.23      9.72 o 
  -2   3  -2       94.75       97.06      5.37 o 
  -1   3  -2       29.54       29.00      2.81 o 
   0   3  -2     1071.59     1155.34     11.83 o 
   1   3  -2      198.17      208.70      9.97 o 
   2   3  -2      420.65      447.52      8.23 o 
   3   3  -2       78.33       82.62      3.76 o 
   4   3  -2      354.51      359.38     14.95 o 
   5   3  -2      195.03      180.39     11.57 o 
   6   3  -2      189.18      174.30     12.34 o 
   7   3  -2        9.29       12.72      4.43 o 
   8   3  -2       31.54       42.42      9.01 o 
  -5   4  -2      174.89      174.49      9.38 o 
  -4   4  -2      589.89      594.70     16.43 o 
  -3   4  -2      373.77      361.49     12.00 o 
  -2   4  -2       56.75       54.73      4.49 o 
  -1   4  -2      132.21      122.20      6.64 o 
   0   4  -2      121.85      120.63     11.00 o 
   1   4  -2       30.64       33.78      2.34 o 
   2   4  -2      506.07      516.24      9.87 o 
   3   4  -2      355.05      370.01      8.64 o 
   4   4  -2        6.34        5.52      2.61 o 
   5   4  -2       10.52        7.31      3.08 o 
   6   4  -2        0.96       -0.09      2.46 o 
   7   4  -2       21.31       24.25      6.43 o 
  -5   5  -2       21.32       15.70      3.75 o 
  -4   5  -2       27.11       27.67      4.71 o 
  -3   5  -2      130.15      137.36      8.13 o 
  -2   5  -2       58.26       46.37      4.66 o 
  -1   5  -2       23.24       23.84      4.00 o 
   0   5  -2       10.75       16.76      2.97 o 
   1   5  -2      202.91      194.08      6.02 o 
   2   5  -2        3.34        3.56      1.76 o 
   3   5  -2      233.23      227.54      7.50 o 
   4   5  -2       15.84       16.88      4.44 o 
   5   5  -2       90.47      101.90      9.39 o 
   6   5  -2       76.02       83.55      9.37 o 
   7   5  -2        2.08        3.06      3.02 o 
  -5   6  -2      188.32      184.77     11.28 o 
  -4   6  -2       59.22       55.66      5.79 o 
  -3   6  -2      318.39      309.51     13.29 o 
  -2   6  -2       50.23       43.05      4.82 o 
  -1   6  -2      233.60      247.74     11.61 o 
   0   6  -2      236.44      219.50     10.49 o 
   1   6  -2       31.59       23.85      2.63 o 
   2   6  -2       14.17       15.71      2.46 o 
   3   6  -2      205.29      214.46      7.59 o 
   4   6  -2        2.08        2.92      2.35 o 
   5   6  -2       32.73       36.48      6.55 o 
   6   6  -2       19.99       23.00      5.98 o 
  -5   7  -2        3.02        5.69      2.99 o 
  -4   7  -2        4.25        7.13      2.96 o 
  -3   7  -2       56.28       61.97      6.49 o 
  -2   7  -2       96.80       97.23      7.83 o 
  -1   7  -2        1.69        3.93      2.52 o 
   0   7  -2       19.76       24.68      4.86 o 
   1   7  -2       78.90       68.94      6.31 o 
   2   7  -2       27.88       33.26      5.18 o 
   3   7  -2        0.56        0.36      1.65 o 
   4   7  -2       76.42       88.10      8.17 o 
   5   7  -2        6.29        3.72      2.86 o 
   6   7  -2        0.04        0.10      2.62 o 
  -5   8  -2       43.73       51.03      7.86 o 
  -4   8  -2       13.44       19.98      4.97 o 
  -3   8  -2       14.84       15.62      4.36 o 
  -2   8  -2      170.02      170.50     11.17 o 
  -1   8  -2       30.48       30.78      5.69 o 
   0   8  -2       11.40       13.90      4.15 o 
   1   8  -2        4.42        9.12      3.43 o 
   2   8  -2        0.42        1.44      2.04 o 
   3   8  -2        4.14        5.73      2.67 o 
   5   8  -2       12.38       10.87      4.34 o 
  -4   9  -2       23.23       22.01      5.73 o 
  -3   9  -2       12.17       13.33      4.41 o 
  -2   9  -2        4.48        7.91      3.39 o 
  -1   9  -2       37.55       42.55      6.99 o 
   0   9  -2       37.12       34.62      6.41 o 
   1   9  -2       55.63       53.24      8.03 o 
   2   9  -2      192.70      218.47     13.23 o 
   3   9  -2        9.60       13.41      4.26 o 
  -3  10  -2        5.29        6.36      3.70 o 
  -2  10  -2        2.24        3.22      3.19 o 
  -1  10  -2       21.47       27.18      6.59 o 
   0  10  -2       34.98       45.82      8.35 o 
   1  10  -2      100.39      114.24     10.48 o 
   2  10  -2        3.50        5.57      3.81 o 
   2 -10  -1        7.61        6.53      3.59 o 
   3 -10  -1        5.05        6.28      3.48 o 
   4 -10  -1       17.24       18.56      5.73 o 
   2  -9  -1        6.95        9.19      3.73 o 
   3  -9  -1       12.83       15.70      4.36 o 
   4  -9  -1        1.80        4.17      2.81 o 
   5  -9  -1        1.03        1.67      2.75 o 
   1  -8  -1       38.72       39.09      5.57 o 
   2  -8  -1       13.60       19.10      4.47 o 
   3  -8  -1       16.05       15.90      4.14 o 
   4  -8  -1       25.79       19.90      5.04 o 
   5  -8  -1        7.67        6.76      3.57 o 
   6  -8  -1        1.98        0.80      3.33 o 
   1  -7  -1      116.99      114.34      7.90 o 
   2  -7  -1      193.14      178.20      9.85 o 
   3  -7  -1       60.40       58.16      6.07 o 
   4  -7  -1      247.86      224.99     12.50 o 
   5  -7  -1      122.20      128.39     10.18 o 
   6  -7  -1        3.10        7.62      3.67 o 
   7  -7  -1        3.78        1.13      4.13 o 
   1  -6  -1       37.61       37.12      4.17 o 
   2  -6  -1        2.52        3.90      2.19 o 
   3  -6  -1      103.45       96.09      7.38 o 
   4  -6  -1      213.84      213.87     11.52 o 
   5  -6  -1       15.18       18.37      4.76 o 
   6  -6  -1        8.82       17.06      5.22 o 
   7  -6  -1        0.69        5.89      3.81 o 
   0  -5  -1      399.92      400.96     11.47 o 
   1  -5  -1       52.63       55.99      4.50 o 
   2  -5  -1     1521.70     1452.00     24.42 o 
   3  -5  -1      690.22      577.99     16.06 o 
   4  -5  -1       49.99       48.13      5.61 o 
   5  -5  -1      663.13      687.59     22.58 o 
   6  -5  -1        3.99        8.20      3.70 o 
   7  -5  -1       13.63       11.44      4.68 o 
   0  -4  -1      299.71      284.53      8.72 o 
   1  -4  -1      370.73      404.60     11.03 o 
   2  -4  -1       58.53       54.71      4.26 o 
   3  -4  -1       79.98       81.30      3.59 o 
   4  -4  -1       70.33       65.96      6.00 o 
   5  -4  -1       24.51       26.29      5.09 o 
   6  -4  -1        0.55        2.68      2.45 o 
   7  -4  -1       13.26       14.39      4.93 o 
   8  -4  -1       13.87       12.68      5.90 o 
   0  -3  -1     4791.70     4851.81     39.30 o 
   1  -3  -1      756.17      769.98     13.60 o 
   2  -3  -1       26.02       27.07      1.50 o 
   3  -3  -1      422.77      433.08      7.57 o 
   4  -3  -1       27.07       23.96      2.35 o 
   5  -3  -1       67.36       66.19      4.23 o 
   6  -3  -1      366.51      387.82     18.32 o 
   7  -3  -1       60.56       65.59      9.68 o 
   8  -3  -1        6.91       10.62      4.50 o 
   0  -2  -1     2173.94     2347.83     21.44 o 
   1  -2  -1      138.09      145.64      2.69 o 
   2  -2  -1     1020.55     1121.34     19.12 o 
   3  -2  -1       12.34       10.66      1.58 o 
   4  -2  -1       52.74       48.90      4.09 o 
   5  -2  -1        6.06        4.47      2.11 o 
   6  -2  -1      158.62      142.73      8.89 o 
   7  -2  -1      181.79      181.55     11.60 o 
   8  -2  -1       28.43       39.00      8.47 o 
   0  -1  -1       24.45       30.73      0.93 o 
   1  -1  -1     3318.54     3493.32     20.21 o 
   2  -1  -1      772.99      751.08     12.25 o 
   3  -1  -1      282.46      302.82      9.40 o 
   4  -1  -1      435.24      470.30     14.22 o 
   5  -1  -1       25.59       32.43      4.94 o 
   6  -1  -1       77.39       77.24      6.96 o 
   7  -1  -1        7.08        5.79      2.65 o 
   8  -1  -1        5.11        3.58      2.81 o 
  -2   0  -1      130.08      126.41      3.94 o 
  -1   0  -1      204.40      246.92      4.79 o 
   0   0  -1      331.16      275.31     38.08 o 
   1   0  -1       50.53       46.32      2.32 o 
   2   0  -1     2732.60     2770.25     29.06 o 
   3   0  -1      318.85      301.36      9.81 o 
   4   0  -1      238.63      244.57      5.11 o 
   5   0  -1        3.48        7.56      2.72 o 
   6   0  -1      212.55      194.09     11.77 o 
   7   0  -1       96.43       93.47      9.02 o 
   8   0  -1       88.59      117.37     11.11 o 
  -5   1  -1        6.35        9.96      2.15 o 
  -4   1  -1       20.06        9.17      1.84 o 
  -3   1  -1      974.26     1064.57     15.36 o 
  -2   1  -1       70.86       88.60      3.74 o 
  -1   1  -1     3055.91     3300.30     26.92 o 
   0   1  -1       19.19       18.07      1.35 o 
   1   1  -1      659.75      658.10      6.55 o 
   2   1  -1     1488.83     1523.82     12.33 o 
   3   1  -1      180.97      195.86      4.31 o 
   4   1  -1       94.30       87.00      3.24 o 
   5   1  -1       40.05       41.08      5.09 o 
   6   1  -1       21.92       20.78      4.94 o 
   7   1  -1        6.24        4.57      2.92 o 
   8   1  -1       18.75       23.58      6.38 o 
  -4   2  -1      236.41      219.92      7.76 o 
  -3   2  -1      215.63      219.96      7.39 o 
  -2   2  -1     1984.62     2073.06     22.98 o 
  -1   2  -1      176.88      172.62      6.66 o 
   0   2  -1     1024.82     1031.49     21.42 o 
   1   2  -1      634.04      679.00      7.99 o 
   2   2  -1       56.01       59.76      2.58 o 
   3   2  -1      572.07      569.37      8.67 o 
   4   2  -1      215.31      228.46      5.91 o 
   5   2  -1       74.61       69.66      6.70 o 
   6   2  -1      202.16      209.67     13.09 o 
   7   2  -1       65.71       76.72      8.47 o 
   8   2  -1        4.81        7.51      4.05 o 
  -5   3  -1       20.67       22.86      3.44 o 
  -4   3  -1       81.52       82.18      5.14 o 
  -3   3  -1      425.23      412.31     10.86 o 
  -2   3  -1     1254.12     1228.94     19.12 o 
  -1   3  -1      224.68      228.91      6.43 o 
   0   3  -1      831.83      864.52     28.55 o 
   1   3  -1       45.64       30.93      1.92 o 
   2   3  -1      155.46      150.53      4.53 o 
   3   3  -1      274.22      241.65      6.27 o 
   4   3  -1      490.04      440.08      8.85 o 
   5   3  -1       59.48       54.97      6.66 o 
   6   3  -1       34.62       40.33      7.03 o 
   7   3  -1        4.79        6.24      3.56 o 
   8   3  -1        0.30        1.29      3.04 o 
  -5   4  -1       20.14       25.64      4.10 o 
  -4   4  -1       58.43       65.25      5.08 o 
  -3   4  -1      193.62      193.73      8.35 o 
  -2   4  -1      340.41      328.89     10.18 o 
  -1   4  -1       37.54       37.18      2.33 o 
   0   4  -1       33.86       35.10      2.01 o 
   1   4  -1      120.48      107.58      3.83 o 
   2   4  -1       45.13       49.05      3.06 o 
   3   4  -1     1708.70     1668.08     18.48 o 
   4   4  -1     1355.06     1311.31     17.21 o 
   5   4  -1      190.40      198.99     12.54 o 
   6   4  -1      200.08      193.78     13.01 o 
   7   4  -1        6.47        5.71      3.57 o 
   8   4  -1        7.01       10.84      5.31 o 
  -5   5  -1      180.75      200.26     10.40 o 
  -4   5  -1      635.40      599.04     16.66 o 
  -3   5  -1      126.26      117.34      7.36 o 
  -2   5  -1     1600.81     1587.21     26.96 o 
  -1   5  -1      452.86      501.75     14.30 o 
   0   5  -1        3.96        4.86      1.10 o 
   1   5  -1      185.51      181.68      8.37 o 
   2   5  -1      459.37      454.94      9.76 o 
   3   5  -1      245.68      246.20      8.52 o 
   4   5  -1       61.64       56.41      5.21 o 
   5   5  -1      140.37      121.44      9.71 o 
   6   5  -1       45.52       40.64      7.50 o 
   7   5  -1        0.49        1.12      2.73 o 
  -5   6  -1       76.29       61.07      6.14 o 
  -4   6  -1      170.18      176.40     10.07 o 
  -3   6  -1       95.26       93.16      7.12 o 
  -2   6  -1      428.37      437.90     15.06 o 
  -1   6  -1       32.89       31.36      4.65 o 
   0   6  -1      419.95      396.65     13.75 o 
   1   6  -1      119.27      107.94      4.50 o 
   2   6  -1      380.33      386.82     10.10 o 
   3   6  -1       84.25       84.54      4.80 o 
   4   6  -1      379.96      364.76     10.95 o 
   5   6  -1      105.42      114.75      9.99 o 
   6   6  -1        1.17        2.23      3.08 o 
   7   6  -1       25.01       29.19      7.13 o 
  -5   7  -1       17.01       17.24      4.25 o 
  -4   7  -1      166.68      172.94     10.64 o 
  -3   7  -1      146.30      137.59      9.37 o 
  -2   7  -1       24.05       24.99      4.75 o 
  -1   7  -1      149.98      143.60      9.20 o 
   0   7  -1       22.00       16.01      3.67 o 
   1   7  -1        6.38        8.20      2.91 o 
   2   7  -1      255.28      245.54     11.82 o 
   3   7  -1       83.89       72.95      4.69 o 
   4   7  -1        2.45        2.28      1.44 o 
   5   7  -1        4.55        7.04      3.67 o 
   6   7  -1        0.28        2.08      2.85 o 
  -5   8  -1        4.75        9.85      3.62 o 
  -4   8  -1       14.31       16.43      4.42 o 
  -3   8  -1        8.88       10.56      3.55 o 
  -2   8  -1        6.37        4.45      2.26 o 
  -1   8  -1       73.14       65.25      6.86 o 
   0   8  -1       28.44       28.40      5.25 o 
   1   8  -1        3.35        3.99      2.39 o 
   2   8  -1      128.82      154.40     11.05 o 
   3   8  -1      113.96      103.17      8.22 o 
   4   8  -1        0.15       -0.52      2.24 o 
   5   8  -1       51.45       53.38      8.06 o 
  -5   9  -1        0.55        3.38      3.04 o 
  -4   9  -1        9.26       14.21      4.32 o 
  -3   9  -1       30.75       30.44      5.93 o 
  -2   9  -1       26.02       27.94      5.55 o 
  -1   9  -1       19.63       20.30      4.92 o 
   0   9  -1      145.54      153.84     11.03 o 
   1   9  -1       46.75       43.45      6.89 o 
   2   9  -1        0.83        2.07      2.15 o 
   3   9  -1        1.92        5.81      3.22 o 
  -3  10  -1        2.31        6.72      3.79 o 
  -2  10  -1        2.05        1.04      2.26 o 
  -1  10  -1       25.54       34.72      7.10 o 
   0  10  -1       57.96       73.07      8.63 o 
   1  10  -1       65.45       84.51      8.95 o 
   2  10  -1        3.81        3.01      2.89 o 
   3  10  -1        0.23       -0.32      2.79 o 
   3 -10   0       14.25       20.98      5.44 o 
   4 -10   0       29.84       36.58      7.20 o 
   2  -9   0       46.69       53.79      6.44 o 
   3  -9   0        5.26        4.63      2.62 o 
   4  -9   0        0.82        0.20      2.32 o 
   5  -9   0        3.06        5.20      3.49 o 
   2  -8   0       61.89       55.93      5.94 o 
   3  -8   0        7.15        7.16      3.01 o 
   4  -8   0        5.54        4.70      2.90 o 
   5  -8   0       44.36       49.14      7.51 o 
   6  -8   0        0.86        1.83      3.25 o 
   1  -7   0       38.34       37.72      4.53 o 
   2  -7   0      150.07      141.63      8.64 o 
   3  -7   0       24.39       24.26      4.75 o 
   4  -7   0       28.36       28.06      5.34 o 
   5  -7   0       89.31       88.80      8.40 o 
   6  -7   0       15.50       21.88      5.77 o 
   7  -7   0        7.28       10.70      5.44 o 
   1  -6   0       55.55       53.14      4.79 o 
   2  -6   0       51.73       46.28      4.93 o 
   3  -6   0      181.23      173.96      9.52 o 
   4  -6   0      477.12      484.54     17.17 o 
   5  -6   0        8.95       12.21      3.94 o 
   6  -6   0       32.09       39.21      7.18 o 
   7  -6   0       11.89       16.21      5.57 o 
   1  -5   0      204.18      248.30      9.36 o 
   2  -5   0      163.35      154.95      7.76 o 
   3  -5   0      128.49      140.85      8.13 o 
   4  -5   0       71.20       66.76      6.36 o 
   5  -5   0        9.16       11.25      3.60 o 
   6  -5   0       37.26       48.75      7.45 o 
   7  -5   0       10.69       11.68      4.65 o 
   8  -5   0       12.41       18.11      6.79 o 
   0  -4   0     1028.63     1104.44     17.53 o 
   1  -4   0      341.90      323.13      9.71 o 
   2  -4   0        4.02        3.92      1.54 o 
   3  -4   0       12.29       12.40      3.00 o 
   4  -4   0      749.51      755.51     20.05 o 
   5  -4   0       40.83       42.61      6.17 o 
   6  -4   0       15.78       23.22      5.21 o 
   7  -4   0        5.33        6.72      3.76 o 
   8  -4   0        3.17        6.08      4.19 o 
   0  -3   0      797.77      803.13     12.72 o 
   1  -3   0      578.53      600.01     11.81 o 
   2  -3   0      374.20      370.42      9.85 o 
   3  -3   0      138.33      130.10      3.99 o 
   4  -3   0      154.20      155.25      5.41 o 
   5  -3   0      175.52      171.46      6.63 o 
   6  -3   0       20.50       26.64      5.67 o 
   7  -3   0       36.97       30.41      6.60 o 
   8  -3   0       82.79       84.95      9.97 o 
   0  -2   0      728.83      767.08     10.70 o 
   2  -2   0      698.72      642.62      7.64 o 
   3  -2   0      623.28      617.34     15.41 o 
   4  -2   0      148.05      139.91      6.69 o 
   5  -2   0      321.28      328.43     12.31 o 
   6  -2   0      106.81      105.93      8.16 o 
   8  -2   0        6.67        9.05      4.66 o 
   0  -1   0     2233.56     2173.33     18.28 o 
   1  -1   0    10882.07     9855.77     50.51 o 
   2  -1   0     1004.75     1028.00     14.09 o 
   3  -1   0      251.66      253.76      8.36 o 
   4  -1   0      108.94       94.96      6.01 o 
   5  -1   0      255.89      231.98     10.61 o 
   6  -1   0      207.33      211.87     11.60 o 
   7  -1   0        4.83        6.50      2.83 o 
   8  -1   0      107.35      102.22      9.56 o 
  -2   0   0       44.44       46.90      1.99 o 
  -1   0   0     1380.27     1479.52     14.71 o 
   1   0   0     1378.13     1416.45     14.88 o 
   2   0   0       40.38       42.54      3.02 o 
   3   0   0      477.14      441.26     13.44 o 
   4   0   0      295.73      332.29     13.02 o 
   5   0   0       74.58       83.69      7.34 o 
   6   0   0      421.39      410.47     16.37 o 
   7   0   0       72.47       82.72      8.58 o 
   8   0   0        9.15       12.34      4.39 o 
  -4   1   0      106.61       95.24      4.08 o 
  -3   1   0      256.46      253.64      6.19 o 
  -1   1   0    10887.92     9823.77     66.29 o 
   0   1   0     2234.48     2164.97     14.89 o 
   1   1   0        6.43        6.00      0.68 o 
   2   1   0      115.48      138.25     13.92 o 
   3   1   0      222.03      257.44      5.29 o 
   4   1   0       49.48       44.45      2.70 o 
   5   1   0      106.73      104.68      8.23 o 
   6   1   0      471.41      429.47     17.11 o 
   7   1   0       21.03       26.94      5.76 o 
   8   1   0        1.39        2.29      3.19 o 
  -4   2   0      149.16      153.58      5.98 o 
  -2   2   0      691.28      641.22     10.88 o 
  -1   2   0      294.80      294.47      6.60 o 
   0   2   0      731.48      738.92      6.87 o 
   1   2   0     2610.85     2733.94     23.65 o 
   2   2   0      230.68      214.36      4.85 o 
   3   2   0      930.53      972.83     11.86 o 
   4   2   0      469.61      438.18      8.46 o 
   5   2   0      116.54      135.02      9.86 o 
   6   2   0       60.82       58.18      6.60 o 
   7   2   0       16.65       18.83      5.06 o 
   8   2   0       14.68       17.05      5.28 o 
  -5   3   0      176.21      177.50      7.50 o 
  -4   3   0      155.61      171.13      7.18 o 
  -3   3   0      137.83      131.04      5.80 o 
  -2   3   0      373.28      374.34      9.55 o 
  -1   3   0      575.24      575.10     11.62 o 
   0   3   0      797.12      788.86      9.33 o 
   1   3   0      156.29      154.33      4.12 o 
   2   3   0      196.23      179.19      4.94 o 
   3   3   0      143.59      146.98      4.84 o 
   4   3   0      579.21      577.36     10.67 o 
   5   3   0      311.16      314.54     14.90 o 
   6   3   0       25.25       25.76      5.63 o 
   7   3   0       49.47       54.03      8.41 o 
   8   3   0       28.75       38.59      7.87 o 
  -5   4   0       42.50       44.52      4.31 o 
  -4   4   0      747.12      765.21     16.97 o 
  -3   4   0       10.45       11.80      2.50 o 
  -2   4   0        2.66        3.88      1.42 o 
  -1   4   0      344.70      346.17     10.72 o 
   0   4   0     1024.85     1145.05     18.74 o 
   1   4   0      451.61      378.86     27.60 o 
   2   4   0      969.31      954.59     12.98 o 
   3   4   0      641.73      615.49     11.04 o 
   4   4   0       23.82       23.76      2.81 o 
   5   4   0        0.13        2.72      2.30 o 
   6   4   0       18.88       21.48      5.39 o 
   7   4   0       28.02       24.29      6.39 o 
   8   4   0        4.74        3.06      3.32 o 
  -5   5   0        9.47       11.42      3.14 o 
  -4   5   0       71.83       73.02      5.76 o 
  -3   5   0      129.29      148.94      7.90 o 
  -2   5   0      162.82      162.97      8.17 o 
  -1   5   0      203.79      223.32      9.24 o 
   0   5   0        1.43        1.56      0.69 o 
   1   5   0      144.42      134.78      7.03 o 
   2   5   0      762.55      735.94     11.96 o 
   3   5   0      229.54      237.56      7.37 o 
   4   5   0      114.82      109.14      5.24 o 
   5   5   0      304.64      285.57     14.97 o 
   6   5   0        5.55        6.30      3.28 o 
   7   5   0       18.25       17.02      5.53 o 
  -5   6   0        9.14       11.86      3.30 o 
  -4   6   0      476.31      508.36     16.50 o 
  -3   6   0      177.70      170.22      9.25 o 
  -2   6   0       51.91       48.18      5.06 o 
  -1   6   0       54.33       51.24      4.71 o 
   0   6   0       39.58       28.32      4.31 o 
   1   6   0       40.73       41.38      2.81 o 
   2   6   0       87.51       82.75      4.28 o 
   3   6   0       16.99       16.18      2.50 o 
   4   6   0        2.12        0.33      1.09 o 
   5   6   0        4.33        9.20      3.59 o 
   6   6   0       40.14       43.77      8.02 o 
   7   6   0        4.65        1.63      3.05 o 
  -5   7   0       89.61       88.30      7.74 o 
  -4   7   0       27.92       31.37      5.43 o 
  -3   7   0       24.66       25.63      4.78 o 
  -2   7   0      149.97      143.99      9.31 o 
  -1   7   0       37.52       35.85      4.41 o 
   0   7   0       13.42       12.44      3.21 o 
   1   7   0       45.77       46.86      5.18 o 
   2   7   0       61.94       65.49      4.14 o 
   3   7   0       10.96        8.31      2.01 o 
   4   7   0      250.91      252.69      9.10 o 
   5   7   0        3.98        8.85      3.83 o 
   6   7   0       35.94       37.44      7.44 o 
  -5   8   0       44.47       55.17      6.58 o 
  -4   8   0        5.38        7.75      3.13 o 
  -3   8   0        6.16        8.33      2.96 o 
  -2   8   0       62.46       62.66      6.45 o 
  -1   8   0       53.17       64.52      6.57 o 
   0   8   0       35.58       30.61      5.41 o 
   1   8   0       32.42       27.36      4.93 o 
   2   8   0       35.73       41.17      6.16 o 
   3   8   0        1.02       -0.38      1.83 o 
   4   8   0       16.45       16.70      3.00 o 
   5   8   0       14.71       16.95      4.60 o 
   6   8   0        5.01        0.47      3.07 o 
  -5   9   0        3.10        6.22      3.08 o 
  -4   9   0        0.90        1.65      2.50 o 
  -3   9   0        5.35        7.87      3.39 o 
  -2   9   0       47.00       51.76      7.66 o 
  -1   9   0       56.42       59.18      6.99 o 
   0   9   0       10.93       10.81      3.44 o 
   1   9   0      261.42      296.12     16.23 o 
   2   9   0       13.02       12.50      3.77 o 
   3   9   0        0.86        0.88      2.14 o 
   4   9   0       77.71       87.76      8.41 o 
  -4  10   0       30.15       38.72      7.35 o 
  -3  10   0       14.18       16.58      4.95 o 
  -2  10   0        2.24        1.87      2.89 o 
  -1  10   0       59.09       63.27      7.75 o 
   0  10   0       77.03       83.85      8.74 o 
   1  10   0        4.80        4.21      2.68 o 
   2  10   0       50.79       56.58      8.34 o 
   3  10   0        3.69        7.27      3.25 o 
   4  10   0        1.68        0.36      3.88 o 
  -1  11   0       26.98       24.12      5.84 o 
   0  11   0       24.83       32.32      7.64 o 
   1  11   0       36.32       35.90      7.66 o 
   3 -10   1        2.38        3.89      3.32 o 
   3  -9   1       30.69       30.79      5.71 o 
   4  -9   1        9.13       11.20      4.20 o 
   5  -9   1        0.74        0.51      2.65 o 
   2  -8   1        6.06        6.14      2.82 o 
   3  -8   1        8.96        6.04      2.91 o 
   4  -8   1       14.58       20.29      5.01 o 
   5  -8   1        4.96        6.74      3.63 o 
   6  -8   1        5.80        7.43      4.22 o 
   2  -7   1       23.58       25.56      4.44 o 
   3  -7   1      145.40      133.16      8.54 o 
   4  -7   1      165.94      167.27     10.71 o 
   5  -7   1       17.17       18.12      4.89 o 
   6  -7   1       28.12       24.80      6.02 o 
   1  -6   1       33.60       29.25      4.25 o 
   2  -6   1      426.70      423.99     13.98 o 
   3  -6   1       94.07       84.54      6.94 o 
   4  -6   1      170.31      181.54     10.46 o 
   5  -6   1       74.65       59.18      6.78 o 
   6  -6   1        4.04        6.80      3.47 o 
   7  -6   1       12.87       12.33      4.78 o 
   1  -5   1      453.96      504.70     13.12 o 
   2  -5   1     1598.41     1613.82     25.94 o 
   3  -5   1      127.94      118.69      7.29 o 
   4  -5   1      637.41      592.48     17.70 o 
   5  -5   1      182.07      187.71     11.37 o 
   6  -5   1       13.32       16.99      4.85 o 
   7  -5   1       37.43       51.99      8.49 o 
   8  -5   1       10.67       17.13      6.92 o 
   1  -4   1       36.61       33.61      3.15 o 
   2  -4   1      341.08      347.77     10.40 o 
   3  -4   1      192.69      190.59      8.58 o 
   4  -4   1       57.25       49.56      5.31 o 
   5  -4   1       21.23       26.71      5.03 o 
   6  -4   1       64.90       69.44      7.29 o 
   7  -4   1        5.70        9.79      4.08 o 
   8  -4   1        1.74        1.34      3.32 o 
   1  -3   1      223.64      220.90      6.90 o 
   2  -3   1     1245.84     1246.03     19.03 o 
   3  -3   1      432.20      425.16     11.60 o 
   4  -3   1       81.23       74.85      3.64 o 
   5  -3   1       18.28       22.36      4.62 o 
   6  -3   1       50.07       55.26      6.41 o 
   7  -3   1        8.92        6.78      3.46 o 
   8  -3   1       60.56       62.84      9.46 o 
   1  -2   1      175.36      165.89      5.07 o 
   2  -2   1     1989.21     2065.88     23.43 o 
   3  -2   1      221.78      216.95     10.34 o 
   4  -2   1      231.52      205.79      6.34 o 
   5  -2   1       57.09       48.61      4.66 o 
   6  -2   1      169.12      164.79      9.44 o 
   7  -2   1       41.38       55.74      8.38 o 
   8  -2   1       21.85       15.56      5.45 o 
   1  -1   1     3069.41     3258.13     26.17 o 
   4  -1   1       22.92       24.76      3.62 o 
   5  -1   1        6.42        7.77      2.43 o 
   6  -1   1       17.31       18.51      4.34 o 
   7  -1   1      117.95       89.94      7.99 o 
   4   0   1        2.08        0.91      0.67 o 
   5   0   1      692.31      698.48     11.89 o 
   6   0   1       13.29       12.53      3.74 o 
   7   0   1      220.08      183.48     11.80 o 
   8   0   1      115.53      143.26     11.15 o 
   9   0   1        0.63        1.69      3.84 o 
  -4   1   1      432.40      482.76      8.44 o 
  -3   1   1      287.82      322.42      6.08 o 
  -2   1   1      779.24      790.60      9.21 o 
  -1   1   1     3305.33     3377.94     27.47 o 
   0   1   1       25.51       30.81      1.55 o 
   1   1   1      495.95      450.12      7.17 o 
   2   1   1     2764.36     2897.46     26.43 o 
   3   1   1      237.73      234.46      5.44 o 
   4   1   1      230.98      208.95      5.77 o 
   5   1   1       73.20       72.38      3.69 o 
   6   1   1        9.64        6.55      3.04 o 
   7   1   1       10.12        6.26      2.76 o 
   8   1   1       16.13       18.73      5.39 o 
   9   1   1        1.68        3.14      4.08 o 
  -4   2   1       50.82       51.96      3.01 o 
  -3   2   1       12.59       11.66      1.59 o 
  -1   2   1      136.77      145.75      4.41 o 
   0   2   1     2169.32     2319.57     21.96 o 
   1   2   1      491.32      479.59      9.02 o 
   2   2   1     3588.44     3649.09     32.25 o 
   3   2   1      884.56      926.41     12.92 o 
   4   2   1       95.31       91.80      4.15 o 
   5   2   1       18.19       14.62      3.83 o 
   6   2   1      493.88      444.65     18.35 o 
   7   2   1       12.21       11.44      3.99 o 
   8   2   1      123.76      138.22     11.97 o 
  -4   3   1       25.70       26.48      2.70 o 
  -2   3   1       24.45       25.17      2.35 o 
  -1   3   1      741.21      746.29     12.85 o 
   0   3   1     4809.22     4963.47     41.37 o 
   1   3   1     1693.43     1743.85     21.84 o 
   2   3   1       22.61       22.70      1.76 o 
   3   3   1      296.31      293.36      7.03 o 
   4   3   1       33.47       37.07      2.76 o 
   5   3   1        2.10        1.88      1.01 o 
   6   3   1      147.34      130.55     10.26 o 
   7   3   1        3.98        2.81      2.68 o 
   8   3   1       20.92       20.08      5.64 o 
  -4   4   1       73.15       78.19      5.01 o 
  -3   4   1       78.53       84.06      5.03 o 
  -2   4   1       59.41       62.92      4.23 o 
  -1   4   1      374.93      379.28     10.49 o 
   0   4   1      302.34      285.07      5.16 o 
   1   4   1      318.27      257.16     40.66 o 
   2   4   1       39.07       40.95      3.04 o 
   3   4   1     1039.15     1047.11     14.62 o 
   4   4   1       66.50       60.62      3.73 o 
   5   4   1      400.27      357.94      9.59 o 
   6   4   1      378.10      400.84     19.10 o 
   7   4   1       57.74       52.06      8.23 o 
   8   4   1        7.97        9.07      4.11 o 
  -4   5   1       51.45       50.87      4.64 o 
  -3   5   1      691.02      660.72     15.85 o 
  -2   5   1     1518.53     1430.46     23.46 o 
  -1   5   1       53.16       54.67      4.56 o 
   0   5   1      400.79      399.56      6.76 o 
   1   5   1      261.76      270.46     10.19 o 
   2   5   1      144.80      155.96      5.37 o 
   3   5   1      894.55      860.33     13.91 o 
   4   5   1      355.86      327.53      9.17 o 
   5   5   1      327.28      300.13      9.26 o 
   6   5   1       10.60       10.02      3.83 o 
   7   5   1       44.56       50.39      8.90 o 
   8   5   1       10.66       14.48      5.67 o 
  -4   6   1      215.27      224.12     10.69 o 
  -3   6   1      105.63       86.54      6.52 o 
  -2   6   1        2.20        1.85      1.40 o 
  -1   6   1       36.49       41.12      4.27 o 
   0   6   1       37.09       44.01      4.69 o 
   1   6   1      123.15      134.29      7.03 o 
   2   6   1        8.33       14.02      2.18 o 
   3   6   1      259.49      239.85      7.79 o 
   4   6   1      524.71      495.01     11.73 o 
   5   6   1      172.94      162.26      7.02 o 
   6   6   1        5.20        6.08      3.22 o 
   7   6   1       12.40       14.95      5.18 o 
  -4   7   1      249.88      243.42     11.97 o 
  -3   7   1       59.59       59.67      5.95 o 
  -2   7   1      194.21      180.13     10.05 o 
  -1   7   1      117.32      141.01      9.45 o 
   0   7   1       33.31       32.90      5.03 o 
   1   7   1      161.75      165.88      9.51 o 
   2   7   1      233.01      217.77      8.66 o 
   3   7   1       17.49       17.45      2.70 o 
   4   7   1        6.76        5.94      2.31 o 
   5   7   1        6.31        8.63      3.54 o 
   6   7   1        1.75        2.53      2.89 o 
   7   7   1        0.97       -1.31      2.89 o 
  -4   8   1       26.04       20.36      4.49 o 
  -3   8   1       15.46       14.07      3.75 o 
  -2   8   1       13.21       15.00      3.96 o 
  -1   8   1       38.11       35.71      5.48 o 
   0   8   1       55.45       47.56      5.49 o 
   1   8   1       54.58       44.40      5.42 o 
   2   8   1      284.29      277.96     13.44 o 
   3   8   1        3.38        4.72      2.36 o 
   4   8   1        7.67        6.41      1.98 o 
   5   8   1       21.00       27.44      6.24 o 
   6   8   1       24.35       29.46      6.91 o 
  -4   9   1        1.93        7.03      3.17 o 
  -3   9   1       13.74       13.11      3.95 o 
  -2   9   1        6.80        7.35      3.33 o 
  -1   9   1       57.29       60.00      6.60 o 
   0   9   1       48.17       46.60      7.41 o 
   1   9   1      117.77      104.18      8.84 o 
   2   9   1       85.71       95.98      8.53 o 
   3   9   1        3.68        3.22      2.13 o 
   4   9   1       11.22       19.49      4.58 o 
  -4  10   1       16.77       19.22      5.18 o 
  -3  10   1        5.10        7.57      3.32 o 
  -2  10   1        7.76        8.04      3.24 o 
  -1  10   1       14.71       13.51      4.63 o 
   0  10   1       60.33       50.73      7.40 o 
   1  10   1        7.53       12.69      4.13 o 
   2  10   1        0.26        2.55      2.18 o 
   3  10   1       14.84       19.82      4.89 o 
   4  10   1        1.75        1.29      2.49 o 
  -2  11   1        6.82        4.39      3.09 o 
  -1  11   1        1.76        4.19      3.29 o 
   0  11   1       13.57       14.96      5.03 o 
   1  11   1        1.12        1.59      3.04 o 
   2  11   1        2.30        7.90      4.93 o 
   3  -9   2       12.38       17.94      4.81 o 
   4  -9   2       23.26       26.97      5.89 o 
   2  -8   2      170.40      176.04     10.44 o 
   3  -8   2       14.64       17.04      4.17 o 
   4  -8   2       12.36       15.16      4.31 o 
   5  -8   2       45.11       56.55      7.06 o 
   6  -8   2        0.43       -1.53      3.76 o 
   2  -7   2       96.36       90.08      7.25 o 
   3  -7   2       56.90       62.00      6.14 o 
   4  -7   2        3.96        8.77      3.32 o 
   5  -7   2        3.22        3.18      2.75 o 
   6  -7   2       10.71       16.89      5.19 o 
   2  -6   2       51.57       45.86      4.70 o 
   3  -6   2      317.58      317.65     12.50 o 
   4  -6   2       58.98       55.98      5.80 o 
   5  -6   2      190.27      187.46     11.13 o 
   6  -6   2       63.57       84.02      8.15 o 
   7  -6   2        2.03        2.48      3.54 o 
   1  -5   2       23.30       24.47      3.39 o 
   2  -5   2       59.06       51.52      4.44 o 
   3  -5   2      129.82      132.85      7.59 o 
   4  -5   2       25.55       23.43      4.43 o 
   5  -5   2       20.92       16.91      4.33 o 
   6  -5   2      113.52      121.89      9.96 o 
   7  -5   2       34.89       46.73      7.88 o 
   1  -4   2      136.50      116.80      5.57 o 
   2  -4   2       55.69       48.21      4.07 o 
   3  -4   2      371.95      345.61     10.90 o 
   4  -4   2      589.32      577.49     16.74 o 
   5  -4   2      173.90      179.11     10.36 o 
   6  -4   2       44.73       43.94      6.42 o 
   7  -4   2       12.59        9.74      4.11 o 
   8  -4   2        2.92        3.74      3.82 o 
   1  -3   2       28.09       23.30      2.33 o 
   2  -3   2       93.14       95.66      4.92 o 
   3  -3   2      287.73      302.68      9.93 o 
   4  -3   2      424.94      435.05      9.02 o 
   5  -3   2      210.85      215.74     10.93 o 
   6  -3   2       13.32       12.98      4.04 o 
   7  -3   2      142.67      143.62     10.97 o 
   8  -3   2       34.08       46.26      8.48 o 
   1  -2   2     1632.03     1738.95     18.25 o 
   2  -2   2     2413.64     2533.78     26.36 o 
   3  -2   2       72.02       75.28      4.80 o 
   4  -2   2      805.55      847.62     19.39 o 
   5  -2   2       56.02       57.22      3.89 o 
   6  -2   2        7.19        9.83      2.39 o 
   7  -2   2       25.68       25.02      6.10 o 
   8  -2   2       49.35       38.00      8.00 o 
   1  -1   2      771.67      921.01     10.49 o 
   2  -1   2      340.63      344.63      8.23 o 
   5  -1   2        3.52        4.38      1.86 o 
   6  -1   2       87.24       82.65      7.25 o 
   7  -1   2      141.80      120.77      9.30 o 
   5   0   2      678.39      647.71     11.81 o 
   6   0   2       29.65       30.02      5.47 o 
   7   0   2        0.37        1.35      2.19 o 
   8   0   2        0.96        1.54      2.59 o 
   9   0   2        0.94        3.09      4.25 o 
  -3   1   2      506.41      499.23      6.19 o 
  -2   1   2      112.69      120.22      2.36 o 
  -1   1   2      206.95      184.23      3.50 o 
   0   1   2     5433.64     5792.65     42.90 o 
   1   1   2     1188.20     1013.58     12.68 o 
   2   1   2      775.37      693.35     11.55 o 
   3   1   2      547.64      471.44     10.55 o 
   4   1   2      370.14      348.23      9.72 o 
   5   1   2       72.52       65.61      3.79 o 
   6   1   2       17.29       19.16      4.49 o 
   7   1   2       24.76       25.79      5.67 o 
   8   1   2        6.73       10.06      4.26 o 
   9   1   2       51.27       48.85      8.89 o 
  -3   2   2       30.34       32.25      2.06 o 
  -2   2   2      527.39      506.88      8.00 o 
   0   2   2     7521.29     8102.97     56.68 o 
   1   2   2     3098.12     3615.12     32.99 o 
   2   2   2      690.22      677.74     12.52 o 
   3   2   2       31.05       28.04      2.80 o 
   4   2   2      199.87      185.58      7.56 o 
   5   2   2       94.60       86.15      4.50 o 
   6   2   2      217.56      213.94     12.63 o 
   7   2   2       12.74       16.04      4.85 o 
   8   2   2        1.89        1.87      3.04 o 
   9   2   2        3.58        7.52      4.85 o 
  -4   3   2       15.88       18.25      2.04 o 
  -3   3   2      362.92      383.24      9.00 o 
  -2   3   2       63.93       64.19      3.83 o 
  -1   3   2      423.77      409.92      9.12 o 
   0   3   2      286.66      282.28      7.91 o 
   1   3   2     1870.55     1989.15     23.92 o 
   2   3   2     1916.71     1946.59     23.98 o 
   3   3   2      393.34      367.92     10.35 o 
   4   3   2      503.20      465.65     20.41 o 
   5   3   2       84.37       76.17      4.26 o 
   6   3   2      395.10      359.12     16.79 o 
   7   3   2        3.62        9.87      3.81 o 
   8   3   2       23.56       26.13      6.29 o 
  -4   4   2      614.52      585.69     13.34 o 
  -3   4   2      240.77      236.36      8.25 o 
  -2   4   2     1151.93     1200.20     19.25 o 
  -1   4   2       64.49       57.48      3.90 o 
   0   4   2       20.01       18.44      2.24 o 
   1   4   2       48.04       70.86      4.55 o 
   2   4   2      422.57      397.65     11.53 o 
   3   4   2      129.31      143.21      7.13 o 
   4   4   2       99.53       93.15      4.64 o 
   5   4   2      280.26      265.88      8.42 o 
   6   4   2      106.40       97.16      8.96 o 
   7   4   2        0.72        2.55      2.59 o 
   8   4   2        3.81        1.70      2.97 o 
  -4   5   2      221.84      258.52      9.98 o 
  -3   5   2        3.46        2.39      1.48 o 
  -2   5   2       30.92       30.30      3.47 o 
  -1   5   2      115.69      135.55      6.86 o 
   0   5   2     1608.16     1808.46     27.20 o 
   1   5   2      186.19      189.46      8.38 o 
   2   5   2      199.58      200.97      8.81 o 
   3   5   2       23.59       24.44      2.82 o 
   4   5   2      387.92      363.14      9.86 o 
   5   5   2      210.47      188.48      9.97 o 
   6   5   2      175.77      175.69     12.39 o 
   7   5   2        1.83        1.65      2.88 o 
   8   5   2       32.16       34.30      7.91 o 
  -4   6   2       45.13       54.55      5.24 o 
  -3   6   2      152.35      131.93      7.88 o 
  -2   6   2        1.17        2.65      1.81 o 
  -1   6   2      131.38      108.19      6.79 o 
   0   6   2       28.21       33.30      3.88 o 
   1   6   2       52.31       48.94      2.97 o 
   2   6   2      382.51      351.40      8.57 o 
   3   6   2       68.53       61.18      3.96 o 
   4   6   2      140.81      147.87      6.56 o 
   5   6   2       62.72       57.77      4.33 o 
   6   6   2       79.58       79.90      8.79 o 
   7   6   2        3.59        1.59      3.04 o 
  -4   7   2       79.49       89.26      7.21 o 
  -3   7   2       27.22       25.72      4.66 o 
  -2   7   2        1.03        3.95      1.91 o 
  -1   7   2      127.54      120.18      7.90 o 
   0   7   2       66.48       55.72      5.31 o 
   1   7   2      117.60      111.64      7.44 o 
   2   7   2       53.69       52.65      3.61 o 
   3   7   2      261.44      260.93      8.55 o 
   4   7   2      176.66      173.97      7.25 o 
   5   7   2       25.50       25.02      3.49 o 
   6   7   2       82.72       84.88      9.09 o 
   7   7   2       43.90       54.19      9.47 o 
  -4   8   2       10.36       15.69      4.01 o 
  -3   8   2       86.63      103.77      8.08 o 
  -2   8   2      332.44      316.48     13.81 o 
  -1   8   2       66.71       55.45      5.72 o 
   0   8   2       91.10       93.27      7.56 o 
   1   8   2       41.48       41.43      5.13 o 
   2   8   2       10.09        8.05      2.94 o 
   3   8   2       18.86       17.52      2.96 o 
   4   8   2       51.86       50.15      4.54 o 
   5   8   2        0.11        0.65      1.46 o 
   6   8   2       27.26       25.12      6.35 o 
  -4   9   2        3.66        4.27      2.50 o 
  -3   9   2       12.57       14.44      4.30 o 
  -2   9   2       77.89       82.67      7.94 o 
  -1   9   2        0.05       -0.23      1.77 o 
   0   9   2       75.09       72.33      7.39 o 
   1   9   2       55.75       64.07      6.85 o 
   2   9   2       23.23       21.63      4.69 o 
   3   9   2       30.43       26.79      5.26 o 
   4   9   2       50.85       64.59      6.94 o 
   5   9   2        8.80       11.04      3.68 o 
  -4  10   2       10.49       11.69      4.49 o 
  -3  10   2        2.82       -1.29      2.25 o 
  -2  10   2       69.87       76.69      8.27 o 
  -1  10   2       29.00       28.37      5.58 o 
   0  10   2       11.23       13.49      4.14 o 
   1  10   2      115.13      119.75     10.17 o 
   2  10   2        3.46        1.86      2.02 o 
   3  10   2        2.08        0.14      2.10 o 
   4  10   2        4.20        9.17      3.48 o 
  -2  11   2        2.67        5.41      3.23 o 
  -1  11   2        1.87        4.38      3.26 o 
   0  11   2        2.35        5.79      3.04 o 
   1  11   2       18.06       27.90      6.30 o 
   2  11   2       48.98       58.29      8.88 o 
   3  11   2        6.03        8.26      4.38 o 
   3  -8   3        4.34        3.56      2.50 o 
   4  -8   3       16.13       18.66      4.71 o 
   2  -7   3        7.01        5.86      2.72 o 
   3  -7   3       11.17       11.70      3.45 o 
   4  -7   3      153.34      153.15      9.46 o 
   5  -7   3       23.62       20.54      5.03 o 
   2  -6   3        5.29        4.75      2.40 o 
   3  -6   3       19.62       16.94      3.76 o 
   4  -6   3       60.77       61.14      6.21 o 
   5  -6   3       10.20        8.35      3.47 o 
   6  -6   3        1.21        2.39      2.65 o 
   2  -5   3        4.74        7.43      2.31 o 
   3  -5   3      147.76      145.95      7.86 o 
   4  -5   3      724.42      709.82     18.74 o 
   5  -5   3       24.22       28.80      5.04 o 
   6  -5   3        3.67        6.61      3.33 o 
   7  -5   3       20.58       30.74      6.95 o 
   1  -4   3      989.82     1066.01     17.98 o 
   2  -4   3      241.81      263.38      8.97 o 
   3  -4   3       68.29       69.00      5.08 o 
   4  -4   3       33.64       26.22      4.16 o 
   5  -4   3       50.27       50.86      5.53 o 
   6  -4   3       86.93       91.84      8.20 o 
   7  -4   3        3.13        5.10      3.29 o 
   8  -4   3       15.68       17.04      5.61 o 
   1  -3   3      631.77      701.46     12.39 o 
   2  -3   3      425.00      404.67      9.98 o 
   3  -3   3      783.59      833.66     16.39 o 
   4  -3   3       35.39       35.23      3.98 o 
   5  -3   3      131.96      132.31      8.17 o 
   6  -3   3       23.07       26.14      5.27 o 
   7  -3   3        5.15        3.86      2.98 o 
   8  -3   3        5.39        9.64      4.16 o 
   1  -2   3      698.17      638.26      9.64 o 
   2  -2   3      188.32      181.21      5.86 o 
   3  -2   3       37.02       39.37      3.33 o 
   4  -2   3      174.43      146.39      7.49 o 
   5  -2   3      120.78      110.42      7.77 o 
   6  -2   3      334.68      332.07     10.10 o 
   7  -2   3       56.99       59.22      7.17 o 
   8  -2   3        5.57        8.19      4.21 o 
   1  -1   3       68.06       61.68      2.20 o 
   2  -1   3        6.23        4.98      1.13 o 
   6  -1   3      194.28      209.84     11.39 o 
   7  -1   3        8.88        3.91      2.32 o 
   6   0   3      434.42      403.94     10.39 o 
   7   0   3       85.89       97.21      8.70 o 
   8   0   3       70.90       75.61      8.25 o 
  -1   1   3      336.55      351.21      5.91 o 
   0   1   3      251.27      247.75      5.65 o 
   1   1   3     1955.80     2114.23     22.69 o 
   2   1   3     1451.52     1490.89     20.39 o 
   3   1   3       64.09       59.82      4.15 o 
   4   1   3      251.17      203.99      8.40 o 
   5   1   3       93.94       84.38      5.59 o 
   6   1   3       19.91       19.36      2.84 o 
   7   1   3       32.52       26.88      5.73 o 
   8   1   3        1.10        1.64      2.58 o 
   9   1   3       12.11       10.83      4.59 o 
  -3   2   3       22.77       24.96      1.50 o 
  -1   2   3       29.29       28.82      1.98 o 
   0   2   3       24.94       23.40      2.10 o 
   1   2   3     2088.96     1974.39     22.11 o 
   2   2   3     2376.93     2481.30     28.31 o 
   3   2   3      529.41      514.75     12.64 o 
   4   2   3       40.37       32.19      3.48 o 
   5   2   3      501.24      461.45     13.38 o 
   6   2   3       26.40       28.03      2.91 o 
   7   2   3      140.98      130.67     10.62 o 
   8   2   3      249.23      246.79     15.59 o 
   9   2   3       12.29       11.48      5.14 o 
  -3   3   3       88.72       97.82      4.17 o 
  -2   3   3       95.91       96.09      4.19 o 
  -1   3   3     3176.91     3323.27     30.88 o 
   0   3   3      200.92      170.54      6.22 o 
   1   3   3       14.90       10.11      1.94 o 
   2   3   3      385.40      338.37     10.47 o 
   3   3   3     1106.17     1138.91     19.87 o 
   4   3   3       12.89       14.30      2.72 o 
   5   3   3       74.56       61.04      4.97 o 
   6   3   3      121.43      107.26      5.76 o 
   7   3   3        8.43       12.34      4.76 o 
   8   3   3        1.74        3.29      3.16 o 
  -3   4   3       98.74      109.19      5.37 o 
  -2   4   3       63.66       67.05      4.16 o 
  -1   4   3      141.03      158.49      6.57 o 
   0   4   3      331.02      385.05     10.67 o 
   1   4   3       25.82       23.36      2.80 o 
   2   4   3     2373.92     2546.28     32.47 o 
   3   4   3      385.34      334.10     11.26 o 
   4   4   3      603.75      609.22     16.64 o 
   5   4   3      398.53      391.27     30.53 o 
   6   4   3        5.98        4.43      2.84 o 
   7   4   3        6.26        7.50      3.89 o 
   8   4   3       57.08       57.53      9.47 o 
  -3   5   3      273.69      290.60      9.99 o 
  -2   5   3      150.79      154.03      7.25 o 
  -1   5   3      143.35      158.57      7.27 o 
   0   5   3     1987.80     1963.04     27.85 o 
   1   5   3      113.13      109.38      6.54 o 
   2   5   3      116.11      124.71      7.04 o 
   3   5   3        8.70        7.37      2.17 o 
   4   5   3        7.27        5.33      1.56 o 
   5   5   3       45.84       44.17      3.84 o 
   6   5   3       28.52       21.71      5.18 o 
   7   5   3        3.24        2.66      2.74 o 
   8   5   3        0.30       -0.80      2.96 o 
  -3   6   3       47.78       53.67      4.90 o 
  -2   6   3       46.76       50.39      4.72 o 
  -1   6   3        6.27        8.36      2.47 o 
   0   6   3       94.63       98.93      6.72 o 
   1   6   3       22.18       22.35      3.91 o 
   2   6   3        9.07        7.48      2.39 o 
   3   6   3       62.58       57.08      5.30 o 
   4   6   3      363.52      352.90     10.16 o 
   5   6   3        5.89        8.62      2.17 o 
   6   6   3      115.96      124.30     10.54 o 
   7   6   3       98.60      103.49     10.67 o 
   8   6   3        6.83        7.67      4.05 o 
  -3   7   3       22.67       27.10      4.52 o 
  -2   7   3      318.78      319.16     12.70 o 
  -1   7   3      343.31      336.83     13.19 o 
   0   7   3       14.72       13.07      3.14 o 
   1   7   3      241.10      217.41     10.85 o 
   2   7   3      113.74      115.69     11.48 o 
   3   7   3       37.06       40.86      3.67 o 
   4   7   3       19.02       17.62      2.94 o 
   5   7   3       62.72       64.70      4.82 o 
   6   7   3        9.05        9.58      3.83 o 
   7   7   3       19.06       21.25      6.34 o 
  -4   8   3       38.00       49.42      5.47 o 
  -3   8   3       39.60       43.03      6.22 o 
  -2   8   3      216.08      233.36     12.54 o 
  -1   8   3      265.40      259.66     12.66 o 
   0   8   3       57.40       52.96      5.63 o 
   1   8   3      332.78      302.82     13.18 o 
   2   8   3       12.93       14.17      3.82 o 
   3   8   3        8.37        7.15      1.96 o 
   4   8   3      233.02      198.36      8.14 o 
   5   8   3      110.61      116.88      6.54 o 
   6   8   3       45.35       51.12      8.76 o 
  -3   9   3       72.36       65.31      7.16 o 
  -2   9   3       45.63       43.45      6.36 o 
  -1   9   3       14.70       18.24      4.30 o 
   0   9   3       62.65       54.00      6.21 o 
   1   9   3       35.35       33.84      5.73 o 
   2   9   3      189.58      163.38     10.76 o 
   3   9   3       27.43       26.25      5.23 o 
   4   9   3        4.03        4.11      2.35 o 
   5   9   3       39.98       44.05      5.35 o 
   6   9   3       10.52       12.13      4.50 o 
  -3  10   3       14.15       11.94      4.05 o 
  -2  10   3        7.67        9.26      3.65 o 
  -1  10   3       10.12       10.46      4.32 o 
   0  10   3       41.09       40.04      6.91 o 
   1  10   3        6.53        4.98      2.62 o 
   2  10   3       23.85       25.61      5.35 o 
   3  10   3       66.48       58.71      7.10 o 
   4  10   3       14.56       18.64      4.56 o 
   5  10   3        5.79        7.85      3.46 o 
  -2  11   3        3.90        0.58      2.64 o 
  -1  11   3        0.57        2.39      2.31 o 
   0  11   3        7.27        8.59      3.59 o 
   1  11   3        0.32        1.61      2.28 o 
   2  11   3        9.59        9.08      3.99 o 
   3  11   3        1.59       -2.04      2.73 o 
   2  -6   4      581.12      497.66     14.96 o 
   3  -6   4      548.44      535.38     15.93 o 
   4  -6   4       15.30       18.22      4.14 o 
   2  -5   4       12.50        9.30      2.52 o 
   3  -5   4       49.27       44.01      4.42 o 
   4  -5   4       25.60       27.17      4.39 o 
   5  -5   4       15.93       18.66      4.21 o 
   6  -5   4       27.63       37.39      6.11 o 
   2  -4   4       68.93       75.79      4.73 o 
   3  -4   4      232.46      217.53      8.40 o 
   4  -4   4      217.70      208.55      9.42 o 
   5  -4   4        3.26        5.86      2.53 o 
   6  -4   4      150.38      158.69     10.40 o 
   7  -4   4       30.70       42.63      7.28 o 
   2  -3   4      265.21      270.02      7.90 o 
   3  -3   4        8.55        9.34      2.12 o 
   4  -3   4        4.62        3.22      1.76 o 
   5  -3   4        3.67        2.25      1.97 o 
   6  -3   4      260.38      251.43     12.56 o 
   7  -3   4      152.91      173.22     11.72 o 
   8  -3   4        4.10       10.48      4.60 o 
   2  -2   4       24.57       35.86      2.59 o 
   3  -2   4     2324.11     2577.58     28.60 o 
   4  -2   4      987.98      985.24     19.01 o 
   5  -2   4      245.04      239.17     10.90 o 
   6  -2   4      172.02      172.78     10.68 o 
   7  -2   4       40.94       47.38      7.40 o 
   8  -2   4       12.65       11.68      4.93 o 
   2  -1   4     1742.71     1974.99     19.30 o 
   3  -1   4       65.99       69.13      4.09 o 
   7  -1   4       22.76       20.98      4.96 o 
   9  -1   4        8.65       11.91      5.72 o 
   6   0   4       24.29       23.03      4.23 o 
   7   0   4       25.12       26.42      5.72 o 
   8   0   4       18.16       17.07      4.99 o 
  -1   1   4      120.75      124.98      3.79 o 
   0   1   4      274.13      311.36      7.62 o 
   4   1   4        2.51        2.94      1.54 o 
   5   1   4        2.57        5.78      2.16 o 
   6   1   4      284.06      284.54     11.59 o 
   7   1   4       10.17       13.29      4.19 o 
   8   1   4      122.95      127.79     11.04 o 
   9   1   4       40.84       43.61      8.48 o 
  -2   2   4       53.01       58.65      2.46 o 
  -1   2   4     1313.11     1272.88     15.37 o 
   0   2   4     4829.75     5457.73     44.36 o 
   1   2   4     1966.73     2086.23     24.96 o 
   2   2   4       35.39       36.98      3.27 o 
   3   2   4      773.60      742.77     16.11 o 
   4   2   4       37.30       35.54      3.78 o 
   5   2   4       39.72       40.19      4.27 o 
   6   2   4      622.57      599.73     17.53 o 
   7   2   4       13.21        9.87      3.95 o 
   8   2   4        9.41        8.77      4.22 o 
   9   2   4        0.07       -3.35      2.75 o 
  -3   3   4      242.03      251.39      6.30 o 
  -2   3   4      335.37      343.63      7.93 o 
  -1   3   4      232.86      218.15      6.82 o 
   0   3   4      347.45      393.25     10.31 o 
   1   3   4      231.48      248.16      8.30 o 
   2   3   4      452.52      455.36     12.17 o 
   3   3   4     1351.43     1414.01     23.79 o 
   4   3   4      280.92      276.08     10.72 o 
   5   3   4      229.54      208.43      9.91 o 
   6   3   4      269.30      198.24      9.84 o 
   7   3   4       88.53       81.39      8.66 o 
   8   3   4        0.95        1.59      2.81 o 
   9   3   4        0.45       -0.67      3.70 o 
  -3   4   4       99.75       89.52      4.47 o 
  -1   4   4      528.37      609.34     13.21 o 
   0   4   4      181.41      163.03      6.95 o 
   1   4   4     1515.17     1616.40     25.20 o 
   2   4   4     1296.15     1338.50     22.46 o 
   3   4   4       23.97       19.90      3.66 o 
   4   4   4      118.64      131.50      7.93 o 
   5   4   4       14.69       15.02      3.52 o 
   6   4   4       57.73       68.18      4.96 o 
   7   4   4        2.55       -1.17      2.24 o 
   8   4   4       14.41       12.15      5.12 o 
  -3   5   4        6.38        0.01      0.68 o 
  -2   5   4      249.31      259.05      9.15 o 
  -1   5   4       18.68       16.31      2.91 o 
   0   5   4       71.80       68.45      5.19 o 
   1   5   4      988.50     1036.98     20.93 o 
   2   5   4      356.45      309.89     11.22 o 
   3   5   4      170.67      175.14      9.04 o 
   4   5   4       64.02       56.69      5.18 o 
   5   5   4      179.76      160.85      9.20 o 
   6   5   4       11.44       10.57      2.47 o 
   7   5   4       84.34       75.65      8.67 o 
   8   5   4       46.17       51.03      9.25 o 
  -3   6   4       55.79       53.19      4.56 o 
  -2   6   4       76.87       84.82      5.97 o 
  -1   6   4       75.26       76.65      5.71 o 
   0   6   4       63.11       65.79      5.47 o 
   1   6   4       11.89       10.67      2.77 o 
   2   6   4      180.04      141.28      8.43 o 
   3   6   4        1.67        2.22      1.45 o 
   4   6   4       12.35       10.05      2.70 o 
   5   6   4        8.66        9.05      2.23 o 
   6   6   4       13.06       13.91      2.77 o 
   7   6   4       20.92       22.80      5.75 o 
   8   6   4        7.28        9.02      4.29 o 
  -3   7   4       19.57       19.58      3.74 o 
  -2   7   4       42.60       49.19      5.05 o 
  -1   7   4       18.22       14.79      3.28 o 
   0   7   4       61.55       73.58      6.34 o 
   1   7   4       34.99       35.45      4.40 o 
   2   7   4      334.14      332.34     13.73 o 
   3   7   4       24.57       29.50      5.05 o 
   4   7   4       18.58       15.34      3.39 o 
   5   7   4       46.81       46.18      4.41 o 
   6   7   4      210.67      220.81      9.25 o 
   7   7   4        8.93        5.76      3.83 o 
  -3   8   4       53.72       66.61      6.27 o 
  -2   8   4       21.53       20.28      4.12 o 
  -1   8   4       41.42       43.04      5.34 o 
   0   8   4      131.50      112.90      7.99 o 
   1   8   4      180.26      165.37     10.26 o 
   2   8   4      199.88      173.16     10.22 o 
   3   8   4       40.68       39.70      4.53 o 
   4   8   4       12.47       11.06      2.48 o 
   5   8   4        3.24        1.47      1.57 o 
   6   8   4       53.44       55.12      8.69 o 
   7   8   4        0.34        3.32      3.66 o 
  -3   9   4       22.22       26.28      5.26 o 
  -2   9   4        1.60        3.82      2.56 o 
  -1   9   4       15.81       18.12      4.27 o 
   0   9   4      135.68      113.19      8.65 o 
   1   9   4        8.78        6.82      2.67 o 
   2   9   4       11.71        7.49      2.84 o 
   3   9   4       45.32       55.25      6.40 o 
   4   9   4       21.11       21.62      4.70 o 
   5   9   4       14.00       16.47      3.16 o 
   6   9   4       11.53       12.42      4.99 o 
  -3  10   4       12.99       17.18      5.08 o 
  -2  10   4       58.84       64.35      7.08 o 
  -1  10   4        7.43        6.40      2.90 o 
   0  10   4        6.85        8.51      3.39 o 
   1  10   4        1.15        2.63      2.19 o 
   2  10   4        2.15        5.90      2.62 o 
   3  10   4        1.94        1.14      1.71 o 
   4  10   4        2.82        6.30      3.16 o 
   5  10   4        0.22        3.22      2.44 o 
  -2  11   4       12.21       23.48      5.76 o 
  -1  11   4       38.02       56.64      9.25 o 
   0  11   4        5.43        0.30      2.52 o 
   1  11   4       15.33       16.27      4.58 o 
   2  11   4       33.52       42.70      7.52 o 
   3  11   4        2.57        5.40      3.74 o 
   2  -4   5       21.93       24.94      2.99 o 
   3  -4   5        5.35        4.82      1.84 o 
   4  -4   5        5.27        7.80      2.51 o 
   2  -3   5      697.44      644.46     12.11 o 
   3  -3   5       18.56       18.34      2.57 o 
   4  -3   5      429.05      433.52     12.56 o 
   5  -3   5      123.46      126.73      7.94 o 
   6  -3   5        1.55        0.07      1.93 o 
   2  -2   5       10.91       14.09      1.74 o 
   3  -2   5      794.19      858.47     14.59 o 
   4  -2   5        7.30        7.12      2.12 o 
   5  -2   5      171.78      165.61      8.66 o 
   6  -2   5      236.37      238.17     11.78 o 
   7  -2   5        1.36        4.43      2.83 o 
   2  -1   5     1684.53     1785.39     17.08 o 
   3  -1   5     1869.02     1921.65     21.97 o 
   4  -1   5      234.31      247.70      9.34 o 
   7  -1   5        4.24        4.53      2.96 o 
   8   0   5       14.34       15.71      4.89 o 
  -2   1   5     1229.06     1176.59     12.32 o 
  -1   1   5     1709.09     1938.58     21.30 o 
   4   1   5      770.55      771.11     19.62 o 
   5   1   5       98.85       98.68      7.19 o 
   6   1   5      103.07       94.67      7.40 o 
   8   1   5        0.58        0.70      2.64 o 
   9   1   5        1.24       -0.18      3.07 o 
  -2   2   5       37.39       37.75      2.11 o 
  -1   2   5       25.00       22.57      2.08 o 
   0   2   5     2321.42     2713.25     29.40 o 
   1   2   5      503.81      484.03     11.98 o 
   2   2   5     1640.35     1593.20     23.61 o 
   3   2   5      221.44      214.13      8.91 o 
   4   2   5      619.98      564.49     15.55 o 
   5   2   5      299.51      270.38     11.46 o 
   6   2   5      175.49      152.37      9.06 o 
   8   2   5       77.52       81.34      9.42 o 
   9   2   5        1.55       -1.17      2.76 o 
  -2   3   5      577.62      576.39     10.50 o 
   0   3   5      116.09      140.38      6.49 o 
   1   3   5      113.61      137.57      6.77 o 
   2   3   5     2471.14     2713.69     34.78 o 
   3   3   5      132.50      115.28      6.94 o 
   4   3   5        8.21       12.36      3.00 o 
   5   3   5      459.92      439.40     15.08 o 
   6   3   5      108.89       96.28      7.09 o 
   7   3   5        1.14        1.90      2.34 o 
   8   3   5        2.07       -1.60      2.62 o 
   9   3   5        0.09       -1.75      3.26 o 
  -2   4   5       65.34       70.46      4.29 o 
  -1   4   5      652.36      700.45     14.64 o 
   0   4   5       79.54       76.80      5.04 o 
   1   4   5       62.48       60.26      4.62 o 
   2   4   5     1146.91     1327.12     25.39 o 
   3   4   5      606.93      564.69     15.78 o 
   4   4   5        3.31        3.48      1.62 o 
   5   4   5       31.91       26.21      4.20 o 
   6   4   5      165.81      171.85      9.95 o 
   7   4   5        6.56        5.36      3.75 o 
   8   4   5      105.46      100.65     10.99 o 
  -3   5   5      229.83      234.42      8.32 o 
  -2   5   5       42.31       43.29      3.71 o 
  -1   5   5     1222.76     1192.59     21.27 o 
   0   5   5      905.65      935.88     19.45 o 
   1   5   5      197.11      184.95      8.74 o 
   2   5   5       16.22       12.33      2.82 o 
   3   5   5       25.52       21.21      3.97 o 
   4   5   5       39.80       41.70      4.64 o 
   5   5   5       10.99       12.80      3.18 o 
   6   5   5       13.57       16.00      3.65 o 
   7   5   5       16.93       15.72      4.58 o 
   8   5   5        7.32        3.99      3.27 o 
  -3   6   5       66.36       73.58      5.48 o 
  -2   6   5       39.76       43.13      4.26 o 
  -1   6   5      402.70      434.11     13.85 o 
   0   6   5       97.88       94.49      6.54 o 
   1   6   5      181.43      173.49      9.28 o 
   2   6   5       70.80       60.39      5.51 o 
   3   6   5      254.75      223.06     10.89 o 
   4   6   5      287.57      302.54     13.44 o 
   5   6   5       53.88       46.56      5.52 o 
   6   6   5       71.05       74.90      5.42 o 
   7   6   5       56.24       57.04      9.30 o 
   8   6   5        1.19        2.50      3.12 o 
  -3   7   5       15.27       19.89      4.01 o 
  -2   7   5      561.20      549.02     16.69 o 
  -1   7   5      101.49       95.47      6.96 o 
   0   7   5      181.82      159.47      8.83 o 
   1   7   5      489.23      439.00     15.57 o 
   2   7   5        5.27        6.04      2.26 o 
   3   7   5       33.13       23.60      4.64 o 
   4   7   5      258.33      214.15     11.71 o 
   5   7   5        3.87        3.58      2.29 o 
   6   7   5       16.56       15.53      3.00 o 
   7   7   5       11.39        8.81      4.32 o 
  -3   8   5        1.53        5.20      2.07 o 
  -2   8   5      112.07      105.40      7.92 o 
  -1   8   5        7.82        8.38      2.68 o 
   0   8   5      171.72      161.73     10.35 o 
   1   8   5      115.78      107.17      7.87 o 
   2   8   5       45.62       48.91      5.79 o 
   3   8   5      125.00      113.49      8.73 o 
   4   8   5      146.56      136.47      6.93 o 
   5   8   5       36.72       42.90      4.85 o 
   6   8   5       10.34        8.52      2.59 o 
   7   8   5       28.29       38.36      7.80 o 
  -3   9   5        0.41        1.78      1.96 o 
  -2   9   5      113.23      113.70      8.66 o 
  -1   9   5      120.90      107.53      8.82 o 
   0   9   5       68.07       58.22      6.36 o 
   1   9   5      164.55      139.13      9.97 o 
   2   9   5       14.76        9.69      3.23 o 
   3   9   5       19.56       19.29      4.36 o 
   4   9   5       12.58       17.64      4.44 o 
   5   9   5        4.37        3.33      1.73 o 
   6   9   5        3.78        6.66      2.06 o 
  -3  10   5        9.40       11.23      3.87 o 
  -2  10   5       13.18       21.81      5.47 o 
  -1  10   5       27.43       29.95      5.93 o 
   0  10   5       22.24       26.21      5.30 o 
   1  10   5        2.46        2.75      2.28 o 
   2  10   5       60.03       62.36      7.03 o 
   3  10   5       13.14       23.12      5.30 o 
   4  10   5       34.26       38.73      6.70 o 
   5  10   5       56.08       74.45      8.13 o 
  -2  11   5        2.98        6.37      2.97 o 
  -1  11   5        6.55        3.62      2.84 o 
   0  11   5        4.98        4.47      2.93 o 
   1  11   5        8.94       11.45      4.09 o 
   2  11   5        4.74        3.71      2.52 o 
   3  11   5        1.86        1.70      2.26 o 
   4  11   5        4.97        8.51      4.17 o 
   2  -2   6       73.20       73.56      3.33 o 
   3  -2   6       68.76       65.90      3.75 o 
   4  -2   6       95.55       87.38      5.26 o 
   2  -1   6        2.63        3.13      0.68 o 
   3  -1   6      125.41      149.97      5.21 o 
   4  -1   6       48.60       37.88      3.39 o 
   5  -1   6       30.50       30.34      4.15 o 
   6  -1   6      163.23      177.42     10.65 o 
   7   0   6        7.98        7.98      3.57 o 
   8   0   6       30.50       31.06      7.34 o 
  -2   1   6       98.91       98.91      3.48 o 
  -1   1   6      248.43      250.44      7.22 o 
   5   1   6      813.07      782.87     21.64 o 
   6   1   6       65.49       58.57      6.08 o 
   7   1   6       10.94        8.31      3.12 o 
   8   1   6       46.72       54.53      8.46 o 
   9   1   6        3.21        3.41      4.11 o 
  -2   2   6        5.36        7.92      0.98 o 
  -1   2   6      774.72      816.73     13.95 o 
   0   2   6      686.47      630.34     13.22 o 
   1   2   6      146.99      142.04      6.73 o 
   2   2   6      371.64      334.24     11.35 o 
   3   2   6     2006.44     2165.24     33.40 o 
   4   2   6       14.25       15.85      3.45 o 
   5   2   6      189.55      172.36      9.52 o 
   6   2   6      111.99      119.67      8.56 o 
   7   2   6       65.71       55.84      6.20 o 
   8   2   6       70.39       82.79     10.16 o 
   9   2   6        3.04        2.94      3.90 o 
  -2   3   6      256.01      282.29      7.67 o 
   0   3   6      357.69      356.42     10.13 o 
   1   3   6        3.20        3.08      1.36 o 
   2   3   6      686.54      772.44     18.00 o 
   3   3   6      140.78      125.68      7.87 o 
   4   3   6      308.27      306.58     12.93 o 
   5   3   6      269.81      256.59     12.19 o 
   6   3   6       10.03        6.77      2.70 o 
   7   3   6        2.63        5.40      2.29 o 
   8   3   6       55.55       71.46     11.20 o 
   9   3   6       19.71       19.97      7.04 o 
  -2   4   6      149.70      144.56      6.07 o 
  -1   4   6      230.49      254.73      8.71 o 
   0   4   6     2034.86     2208.64     30.38 o 
   1   4   6      417.47      482.97     14.75 o 
   2   4   6       44.71       49.03      4.89 o 
   3   4   6        0.07        0.46      1.15 o 
   4   4   6       13.86       13.38      3.41 o 
   5   4   6       38.39       36.28      5.59 o 
   6   4   6      187.91      177.59     10.37 o 
   7   4   6       19.16       16.72      3.93 o 
   8   4   6        2.18        4.19      3.65 o 
  -2   5   6       17.42       12.37      2.44 o 
  -1   5   6       14.13       16.21      2.97 o 
   0   5   6      208.09      177.83      8.48 o 
   1   5   6       13.07       12.86      2.85 o 
   2   5   6      212.59      215.84     10.01 o 
   3   5   6       39.41       38.60      5.63 o 
   4   5   6      376.02      402.13     15.70 o 
   5   5   6       83.98      102.79      8.30 o 
   6   5   6       79.75       83.39      7.91 o 
   7   5   6      122.60      116.19      6.90 o 
   8   5   6       52.27       58.75      9.99 o 
  -2   6   6       59.73       59.78      4.85 o 
  -1   6   6      276.51      271.30     10.84 o 
   0   6   6        4.81        7.10      2.48 o 
   1   6   6      213.33      185.91      9.52 o 
   2   6   6      453.43      435.77     15.63 o 
   3   6   6       36.96       35.64      5.72 o 
   4   6   6       49.42       46.58      5.34 o 
   5   6   6        6.05        7.55      2.83 o 
   6   6   6        2.79        1.42      1.71 o 
   7   6   6        0.93        4.27      3.59 o 
   8   6   6        9.18       12.27      5.07 o 
  -2   7   6      103.75       86.89      6.63 o 
  -1   7   6      200.50      195.63     10.06 o 
   0   7   6      106.71       98.14      7.34 o 
   1   7   6      527.84      509.64     16.91 o 
   2   7   6        8.36        8.97      2.79 o 
   3   7   6      131.52      132.58      9.11 o 
   4   7   6        1.30        1.06      1.79 o 
   5   7   6       56.83       56.48      6.38 o 
   6   7   6       79.23       80.69      5.87 o 
   7   7   6        6.40        6.22      3.32 o 
  -2   8   6       38.12       40.07      5.01 o 
  -1   8   6        0.50       -0.68      1.25 o 
   0   8   6       96.59       90.38      7.39 o 
   1   8   6       28.23       22.32      4.59 o 
   2   8   6       94.33       91.32      8.01 o 
   3   8   6        9.79        6.76      2.86 o 
   4   8   6        2.27        0.80      1.94 o 
   5   8   6       48.45       38.57      6.40 o 
   6   8   6       18.70       20.96      3.68 o 
   7   8   6       12.86       14.71      5.18 o 
  -2   9   6       15.09       13.79      3.87 o 
  -1   9   6        3.49        3.05      2.03 o 
   0   9   6       34.60       34.48      5.68 o 
   1   9   6       25.07       25.43      5.08 o 
   2   9   6        9.06        9.20      3.32 o 
   3   9   6       80.89       82.31      8.06 o 
   4   9   6       87.82       81.86      5.61 o 
   5   9   6        6.71        7.99      2.32 o 
   6   9   6       88.65       99.38      6.83 o 
  -2  10   6       21.48       26.92      5.41 o 
  -1  10   6        6.39        7.91      3.15 o 
   0  10   6        2.07        4.64      2.44 o 
   1  10   6        0.44        0.18      1.90 o 
   2  10   6       23.84       22.32      5.25 o 
   3  10   6        0.06        0.34      1.83 o 
   4  10   6        9.84        8.15      3.22 o 
   5  10   6       49.92       52.82      8.08 o 
  -2  11   6        8.90       17.91      5.58 o 
  -1  11   6        0.13       -2.35      1.87 o 
   0  11   6       41.46       55.34      8.60 o 
   1  11   6       29.30       27.87      5.92 o 
   2  11   6       12.40       11.22      3.79 o 
   3  11   6       30.15       30.97      6.26 o 
   4  11   6      101.39      138.15     12.31 o 
   7   0   7      101.23      102.35      9.28 o 
  -1   1   7       39.82       35.79      3.08 o 
   5   1   7      265.01      280.24     14.05 o 
   6   1   7      175.64      170.36     11.06 o 
   7   1   7        1.75        1.27      2.56 o 
   9   1   7        2.45        2.86      4.45 o 
  -1   2   7      158.02      172.93      6.63 o 
   0   2   7      167.48      157.24      6.98 o 
   1   2   7     1697.06     1902.68     29.14 o 
   2   2   7      831.46      802.23     18.67 o 
   3   2   7      312.74      276.37     11.62 o 
   4   2   7      742.23      728.27     21.15 o 
   5   2   7       42.38       37.78      5.78 o 
   6   2   7      132.60      127.25      9.08 o 
   7   2   7      194.48      199.58     12.28 o 
   9   2   7        1.88        9.07      5.36 o 
  -1   3   7      128.42      110.27      5.91 o 
   0   3   7      625.76      714.97     16.00 o 
   1   3   7       42.67       43.17      4.25 o 
   2   3   7      387.86      399.46     13.28 o 
   3   3   7       12.07       11.30      3.00 o 
   4   3   7      358.14      349.28     14.26 o 
   5   3   7       88.89       87.74      7.44 o 
   6   3   7       13.54       13.12      3.86 o 
   7   3   7        1.60       -1.15      2.00 o 
  -2   4   7      116.88      117.70      5.60 o 
  -1   4   7       36.53       37.72      3.49 o 
   0   4   7      181.43      214.20      9.40 o 
   1   4   7      488.27      508.62     15.26 o 
   2   4   7       76.04       75.45      6.17 o 
   3   4   7      157.79      147.50      8.54 o 
   4   4   7       95.14       94.46      7.72 o 
   5   4   7      302.79      280.95     12.98 o 
   6   4   7      116.18      123.01      9.58 o 
   7   4   7      165.10      170.89     11.69 o 
   8   4   7      119.20      131.35     12.32 o 
  -2   5   7       53.24       57.39      4.40 o 
  -1   5   7      191.03      205.09      8.85 o 
   0   5   7      225.80      233.30     10.11 o 
   1   5   7       13.28       11.82      2.78 o 
   2   5   7      749.92      790.90     21.19 o 
   3   5   7       86.81       75.57      6.53 o 
   4   5   7       34.58       35.82      5.56 o 
   5   5   7        5.91        5.18      2.28 o 
   6   5   7       22.36       25.70      5.27 o 
   7   5   7       36.64       37.20      6.78 o 
   8   5   7        2.26        9.65      4.61 o 
  -2   6   7        3.50        2.15      1.50 o 
  -1   6   7       23.07       20.03      3.49 o 
   0   6   7       73.40       76.57      6.19 o 
   1   6   7      601.06      600.85     18.08 o 
   2   6   7     1025.55      859.87     21.35 o 
   3   6   7      286.45      288.65     13.90 o 
   4   6   7       13.97       15.10      3.67 o 
   5   6   7        2.55        3.48      1.97 o 
   6   6   7      127.91      136.01      9.93 o 
   7   6   7        1.60        4.59      2.40 o 
   8   6   7      120.60      125.12     12.30 o 
  -2   7   7       80.18       63.18      5.49 o 
  -1   7   7      237.16      217.49     10.15 o 
   0   7   7     1038.80     1028.52     24.51 o 
   1   7   7     1085.75     1034.54     24.93 o 
   2   7   7       26.03       24.45      4.65 o 
   3   7   7      115.57       93.19      7.98 o 
   4   7   7       33.61       43.45      6.68 o 
   5   7   7       61.43       61.03      6.92 o 
   6   7   7        7.14       10.13      3.24 o 
   7   7   7       11.92       10.97      2.77 o 
  -2   8   7       15.44       13.31      3.25 o 
  -1   8   7       57.33       46.43      5.46 o 
   0   8   7      358.01      332.02     14.46 o 
   1   8   7       19.11       13.89      3.77 o 
   2   8   7       12.56       17.45      4.43 o 
   3   8   7       67.16       61.29      6.71 o 
   4   8   7        1.80        2.42      1.52 o 
   5   8   7        0.88        1.09      1.66 o 
   6   8   7       35.88       39.41      6.73 o 
   7   8   7       31.15       41.74      5.28 o 
  -2   9   7       77.56       75.29      7.11 o 
  -1   9   7        4.71        3.28      2.03 o 
   0   9   7       22.00       24.09      4.87 o 
   1   9   7       28.03       24.76      5.11 o 
   2   9   7        6.65        5.74      2.74 o 
   3   9   7        8.18       11.85      3.91 o 
   4   9   7       46.89       50.26      7.48 o 
   5   9   7        1.95        1.55      1.80 o 
   6   9   7        4.18        3.46      1.83 o 
  -2  10   7       10.60        9.83      3.46 o 
  -1  10   7       27.87       34.34      6.01 o 
   0  10   7       16.33       16.96      4.32 o 
   1  10   7       12.38       16.06      4.42 o 
   2  10   7       20.46       23.23      5.13 o 
   3  10   7       12.11       10.30      3.60 o 
   4  10   7       50.77       65.99      7.65 o 
   5  10   7       43.10       50.86      8.07 o 
  -2  11   7        2.61        2.14      2.56 o 
  -1  11   7        0.35       -0.75      2.64 o 
   0  11   7        1.54        1.66      2.67 o 
   1  11   7        5.45        5.95      3.29 o 
   2  11   7        9.01        5.06      3.15 o 
   3  11   7       12.04       18.76      5.08 o 
   4  11   7       25.08       29.21      6.77 o 
   7   0   8       19.22       17.21      5.20 o 
   8   0   8        4.82        2.85      3.00 o 
  -1   1   8      306.00      316.28     10.01 o 
   6   1   8       36.22       37.16      6.83 o 
   7   1   8       10.85       15.42      4.83 o 
   8   1   8       33.37       45.79      7.76 o 
  -1   2   8      498.13      456.26     11.72 o 
   0   2   8       12.07       11.93      2.55 o 
   1   2   8        2.63        3.72      1.81 o 
   2   2   8     1521.81     1450.96     27.37 o 
   3   2   8       40.38       39.11      4.85 o 
   4   2   8      120.99      107.13      8.04 o 
   5   2   8      828.54      885.91     25.53 o 
   6   2   8       63.50       63.52      7.12 o 
   7   2   8        1.57       -0.75      1.81 o 
  -1   3   8       89.12       84.54      5.21 o 
   0   3   8        8.27        7.23      2.01 o 
   1   3   8      264.80      267.38     10.88 o 
   2   3   8       23.37       25.78      4.39 o 
   3   3   8       25.85       28.22      4.75 o 
   4   3   8       28.02       26.19      4.96 o 
   5   3   8       68.28       65.99      6.80 o 
   6   3   8      176.59      169.08     11.18 o 
   7   3   8       61.37       63.50      7.48 o 
   0   4   8      277.23      255.10     10.10 o 
   1   4   8       45.86       58.82      5.49 o 
   2   4   8       27.87       27.79      4.58 o 
   3   4   8       72.24       60.83      5.92 o 
   4   4   8       14.51       11.12      3.43 o 
   5   4   8       37.28       42.18      6.40 o 
   6   4   8        7.91       10.12      3.59 o 
   7   4   8        3.98        1.85      2.11 o 
  -1   5   8      109.08       98.37      6.23 o 
   0   5   8       42.09       43.28      4.70 o 
   1   5   8      245.53      272.88     12.34 o 
   2   5   8       96.49       95.63      7.18 o 
   3   5   8       56.74       66.85      6.54 o 
   4   5   8      316.33      282.88     13.54 o 
   5   5   8        8.54        5.44      2.50 o 
   6   5   8       26.82       33.81      6.31 o 
   7   5   8       72.01       82.41      8.20 o 
  -1   6   8       90.97       82.24      6.21 o 
   0   6   8       13.07       11.45      3.05 o 
   1   6   8      566.45      529.93     17.57 o 
   2   6   8        7.56       10.51      3.10 o 
   3   6   8       48.94       47.89      5.60 o 
   4   6   8      128.70      120.74      9.99 o 
   5   6   8       10.21        4.40      2.80 o 
   6   6   8        8.50        9.40      3.94 o 
   7   6   8       21.57       27.34      5.71 o 
   8   6   8        6.84        6.98      4.36 o 
  -1   7   8       10.65       13.50      3.17 o 
   0   7   8      168.29      151.68      9.49 o 
   1   7   8      348.09      318.99     13.89 o 
   2   7   8       84.83       86.16      7.64 o 
   3   7   8       29.60       25.79      5.42 o 
   4   7   8      102.73       94.04      8.20 o 
   5   7   8      115.70      123.77     10.18 o 
   6   7   8       28.97       30.15      5.89 o 
   7   7   8       54.59       59.59      7.13 o 
  -1   8   8       57.76       53.91      5.60 o 
   0   8   8      142.52      130.45      9.23 o 
   1   8   8        0.50        1.34      1.71 o 
   2   8   8        8.41       10.04      3.26 o 
   3   8   8       56.96       60.08      6.86 o 
   4   8   8       39.87       36.97      6.45 o 
   5   8   8       11.61        8.33      3.41 o 
   6   8   8        1.16        0.53      1.77 o 
   7   8   8        5.66        5.74      2.32 o 
  -1   9   8       25.29       26.69      4.96 o 
   0   9   8       59.43       58.53      6.25 o 
   1   9   8        1.41        4.28      2.39 o 
   2   9   8      199.38      213.36     13.11 o 
   3   9   8      190.58      185.64     12.56 o 
   4   9   8        4.01        2.85      2.40 o 
   5   9   8       60.90       64.64      7.54 o 
   6   9   8       38.46       46.46      7.61 o 
  -1  10   8        6.33        7.70      2.88 o 
   0  10   8       36.87       35.95      6.60 o 
   1  10   8       39.30       40.86      6.84 o 
   2  10   8       27.01       29.06      5.85 o 
   3  10   8        3.79        4.30      2.69 o 
   4  10   8       23.62       23.50      5.52 o 
   5  10   8        1.68        2.49      2.62 o 
  -1  11   8       21.97       29.07      6.21 o 
   0  11   8       15.38       23.02      5.68 o 
   1  11   8        6.19        7.87      3.63 o 
   2  11   8        1.70        3.26      2.78 o 
   3  11   8       42.90       39.36      7.22 o 
   4  11   8       10.21       13.25      4.90 o 
   8   0   9       68.23       85.39      9.96 o 
  -1   1   9       17.49       17.36      2.96 o 
   6   1   9      236.12      254.79     15.43 o 
   7   1   9       15.53       13.82      4.62 o 
   8   1   9        8.43       12.86      4.66 o 
  -1   2   9        2.85        3.60      1.38 o 
   0   2   9       90.13       95.58      6.25 o 
   1   2   9       73.71       81.63      6.16 o 
   2   2   9       62.11       78.69      6.65 o 
   3   2   9      276.67      250.68     12.51 o 
   4   2   9      118.81       97.07      8.26 o 
   5   2   9      294.37      273.24     14.79 o 
   6   2   9      233.25      249.48     14.44 o 
   7   2   9      130.47      121.70     10.41 o 
   8   2   9        0.43        0.45      2.03 o 
  -1   3   9      156.10      154.67      7.43 o 
   0   3   9      141.76      137.81      7.72 o 
   1   3   9      455.52      481.63     15.39 o 
   2   3   9        3.10        4.88      2.12 o 
   3   3   9        7.88        8.66      2.94 o 
   4   3   9      509.86      518.87     19.45 o 
   5   3   9      221.05      202.49     12.33 o 
   6   3   9        6.67        7.53      3.54 o 
   7   3   9        5.19        4.98      3.21 o 
   8   3   9        0.47       -2.34      1.80 o 
  -1   4   9        8.75        0.78      0.93 o 
   0   4   9      205.15      204.61      9.85 o 
   1   4   9       46.80       51.28      5.15 o 
   2   4   9       73.73       65.67      6.18 o 
   3   4   9       56.01       62.92      6.51 o 
   4   4   9      443.68      451.88     18.06 o 
   5   4   9      168.99      192.03     12.60 o 
   6   4   9       31.50       34.61      6.78 o 
   7   4   9      112.26      133.68     11.45 o 
   8   4   9       65.59       75.03      8.49 o 
  -1   5   9      625.81      618.85     16.68 o 
   0   5   9      119.10      113.93      7.39 o 
   1   5   9      111.92      109.69      7.90 o 
   2   5   9      524.78      549.57     19.00 o 
   3   5   9       55.29       53.98      6.09 o 
   4   5   9       17.94       19.47      4.93 o 
   5   5   9       34.31       40.81      7.13 o 
   6   5   9       10.22        9.25      3.61 o 
   7   5   9        5.49        6.73      3.25 o 
   8   5   9        5.27        7.87      3.09 o 
  -1   6   9      108.77       99.31      6.89 o 
   0   6   9        5.76        6.50      2.44 o 
   1   6   9      462.30      473.12     17.58 o 
   2   6   9       26.98       22.92      4.62 o 
   3   6   9        5.72        5.05      2.59 o 
   4   6   9       28.39       31.19      6.27 o 
   5   6   9       41.96       57.36      8.67 o 
   6   6   9       34.38       37.71      7.33 o 
   7   6   9       18.96       19.55      5.49 o 
   8   6   9       69.85       84.45      9.91 o 
  -1   7   9       50.33       51.89      5.45 o 
   0   7   9      313.06      304.80     13.52 o 
   1   7   9      185.10      159.79     10.00 o 
   2   7   9      313.28      306.92     15.08 o 
   3   7   9       99.09       94.77      8.91 o 
   4   7   9       29.48       25.43      5.61 o 
   5   7   9        6.43        4.94      2.73 o 
   6   7   9        1.06        0.75      1.77 o 
   7   7   9        1.53        1.77      1.97 o 
  -1   8   9        4.05        1.47      1.71 o 
   0   8   9       11.32        7.54      2.89 o 
   1   8   9       30.87       23.52      4.93 o 
   2   8   9       65.12       60.54      6.71 o 
   3   8   9      101.42      113.89      9.45 o 
   4   8   9       88.94      110.96      9.94 o 
   5   8   9        4.98        7.24      3.04 o 
   6   8   9        9.61       12.24      3.98 o 
   7   8   9        0.30        2.25      2.42 o 
  -1   9   9        3.35        3.83      2.32 o 
   0   9   9       37.82       38.66      6.28 o 
   1   9   9       29.18       29.83      5.79 o 
   2   9   9       67.77       71.87      7.89 o 
   3   9   9        9.62       12.07      4.04 o 
   4   9   9       10.12       11.26      3.56 o 
   5   9   9        3.72        3.34      1.94 o 
   6   9   9        6.26        5.68      2.72 o 
  -1  10   9        1.56        2.31      2.12 o 
   0  10   9       42.66       42.25      6.98 o 
   1  10   9       34.28       35.23      6.58 o 
   2  10   9       48.68       66.99      8.00 o 
   3  10   9        0.60        0.16      2.61 o 
   4  10   9       58.78       79.86      8.69 o 
   5  10   9        5.42        8.81      3.57 o 
  -1  11   9       27.52       31.54      6.21 o 
   0  11   9        3.67        6.75      3.48 o 
   1  11   9       11.07       15.16      4.64 o 
   2  11   9        7.15        8.89      4.08 o 
   3  11   9       11.00       15.61      5.37 o 
   4  11   9        0.40       -1.16      2.43 o 
   8   0  10        4.02        7.77      4.72 o 
   6   1  10        3.14        3.99      3.08 o 
   7   1  10       47.46       49.17      8.66 o 
   8   1  10       18.60       30.22      7.26 o 
   0   2  10       15.20        9.31      2.66 o 
   1   2  10       21.46       27.12      4.49 o 
   2   2  10       33.74       32.10      5.35 o 
   3   2  10      281.28      270.60     13.66 o 
   4   2  10      398.49      376.95     17.03 o 
   5   2  10       45.92       42.70      7.03 o 
   6   2  10        3.14        2.93      2.84 o 
   7   2  10        8.99        6.25      3.10 o 
   8   2  10       27.13       36.39      7.77 o 
   0   3  10       93.94       90.90      6.68 o 
   1   3  10       11.93       11.47      3.06 o 
   2   3  10       85.37       95.46      7.81 o 
   3   3  10        0.44        0.65      1.50 o 
   4   3  10       46.17       34.70      6.21 o 
   5   3  10      162.43      146.96     11.49 o 
   6   3  10      335.15      311.05     16.76 o 
   7   3  10        3.10        3.70      2.57 o 
   8   3  10       21.95       36.25      7.86 o 
   0   4  10      186.22      172.80      9.13 o 
   1   4  10       24.66       24.53      4.70 o 
   2   4  10      285.53      261.31     12.73 o 
   3   4  10       34.80       31.51      5.81 o 
   4   4  10       49.17       54.23      7.93 o 
   5   4  10        0.90        3.50      2.72 o 
   6   4  10        0.10       -2.44      1.63 o 
   7   4  10       34.96       34.48      7.37 o 
   8   4  10       11.33       15.39      4.62 o 
   0   5  10      164.79      155.77      9.63 o 
   1   5  10       32.20       32.26      5.03 o 
   2   5  10      128.14      114.40      8.64 o 
   3   5  10      162.70      175.64     11.34 o 
   4   5  10        2.15        4.75      2.55 o 
   5   5  10       14.64       20.36      5.32 o 
   6   5  10      192.19      230.49     14.77 o 
   7   5  10       90.17       94.71     10.04 o 
   8   5  10       23.22       29.30      6.66 o 
  -1   6  10        8.35        6.86      2.42 o 
   0   6  10      109.47      122.02      8.72 o 
   1   6  10      675.77      634.93     20.03 o 
   2   6  10        9.01        7.32      2.84 o 
   3   6  10       29.93       26.01      5.47 o 
   4   6  10        7.82       10.98      3.66 o 
   5   6  10        7.83        6.33      2.73 o 
   6   6  10       10.09        8.73      3.58 o 
   7   6  10        8.77       10.71      3.75 o 
  -1   7  10        3.69        2.06      1.49 o 
   0   7  10      217.91      207.20     11.22 o 
   1   7  10       30.07       39.70      6.16 o 
   2   7  10       95.72       95.95      8.69 o 
   3   7  10       88.27       86.82      8.09 o 
   4   7  10       63.85       63.29      7.34 o 
   5   7  10       18.37       15.09      4.29 o 
   6   7  10       45.99       52.53      8.24 o 
   7   7  10       83.14      111.04     10.47 o 
  -1   8  10       17.50       14.10      3.51 o 
   0   8  10        4.96        5.92      2.58 o 
   1   8  10       17.70       15.84      4.00 o 
   2   8  10      139.96      138.90     10.28 o 
   3   8  10      118.68      121.78     10.46 o 
   4   8  10        8.30        3.70      2.67 o 
   5   8  10        8.06        4.43      2.69 o 
   6   8  10       12.46       10.38      3.99 o 
  -1   9  10       24.52       27.95      5.23 o 
   0   9  10        6.63        9.04      3.10 o 
   1   9  10      103.02      103.90      9.13 o 
   2   9  10      176.96      177.94     12.49 o 
   3   9  10        8.29        9.68      3.66 o 
   4   9  10       40.42       51.08      8.25 o 
   5   9  10       72.27       86.22      9.37 o 
   6   9  10       17.21       22.53      5.90 o 
  -1  10  10        2.62        3.79      2.70 o 
   0  10  10       16.60       13.21      3.99 o 
   2  10  10       14.25       17.97      5.07 o 
   3  10  10       27.69       28.83      6.51 o 
   4  10  10       39.66       57.79      9.16 o 
   5  10  10        6.84        6.20      3.50 o 
  -1  11  10        5.65       14.13      4.71 o 
   0  11  10        5.77        5.51      3.44 o 
   1  11  10        0.82        0.98      2.76 o 
   2  11  10       18.71       24.39      6.42 o 
   3  11  10       59.94       76.05      9.47 o 
   0   1  11      210.60      218.34     11.31 o 
   6   1  11        1.89        1.41      2.79 o 
   7   1  11        0.17       -2.20      2.26 o 
   8   1  11       26.22       32.42      8.22 o 
   0   2  11        5.13        3.49      1.80 o 
   1   2  11        7.98        9.90      2.98 o 
   2   2  11       74.02       75.56      7.24 o 
   3   2  11       76.89       69.18      7.29 o 
   4   2  11       12.02       11.81      3.83 o 
   5   2  11       91.28       81.64      8.73 o 
   6   2  11       95.16      109.91     10.64 o 
   7   2  11       13.97       17.35      5.69 o 
   8   2  11       36.36       54.07     10.15 o 
   0   3  11      332.55      325.36     13.27 o 
   1   3  11       38.71       38.60      5.58 o 
   2   3  11        3.66        2.49      1.93 o 
   3   3  11      176.01      170.24     10.92 o 
   4   3  11      208.71      183.01     11.87 o 
   5   3  11       17.40       15.65      4.85 o 
   6   3  11       38.60       50.72      8.53 o 
   7   3  11       20.63       21.40      5.88 o 
   8   3  11        3.78        0.19      2.91 o 
   0   4  11      102.14       81.06      6.70 o 
   1   4  11      163.57      156.31      9.66 o 
   2   4  11       19.97       24.72      5.07 o 
   3   4  11       11.81       13.09      3.86 o 
   4   4  11       86.43       90.99      8.76 o 
   5   4  11       87.17       83.64      9.14 o 
   6   4  11      113.70      123.81     11.39 o 
   7   4  11      150.27      152.39     12.69 o 
   8   4  11       41.94       48.16      8.82 o 
   0   5  11       25.59       28.39      4.87 o 
   1   5  11      246.26      241.73     12.83 o 
   2   5  11        9.87       10.31      3.48 o 
   3   5  11       31.57       30.11      5.68 o 
   4   5  11      368.88      365.96     17.94 o 
   5   5  11       60.71       73.91      8.42 o 
   6   5  11       25.27       27.13      6.14 o 
   7   5  11       53.66       71.46     10.30 o 
   0   6  11      111.22      100.27      8.09 o 
   1   6  11       44.38       45.48      6.52 o 
   2   6  11        0.01        0.15      1.66 o 
   3   6  11       37.24       27.04      5.47 o 
   4   6  11       25.29       35.44      6.72 o 
   5   6  11       64.72       69.84      8.55 o 
   6   6  11       64.08       60.59      9.16 o 
   7   6  11        6.64        7.84      3.26 o 
   0   7  11       38.05       37.60      5.74 o 
   1   7  11       15.23       19.72      4.39 o 
   2   7  11       11.77       11.09      3.57 o 
   3   7  11        2.52        2.41      1.95 o 
   4   7  11        2.56        3.79      2.66 o 
   5   7  11        0.89       -1.88      1.48 o 
   6   7  11        2.97        1.25      2.65 o 
   7   7  11        6.65       12.70      4.74 o 
   0   8  11        3.41        5.96      2.57 o 
   1   8  11        6.90       10.10      3.31 o 
   2   8  11       57.04       61.16      7.27 o 
   3   8  11       59.78       59.16      7.16 o 
   4   8  11       16.09       12.76      4.26 o 
   5   8  11       20.32       24.07      6.03 o 
   6   8  11        7.36       10.67      4.14 o 
   0   9  11       49.96       51.16      6.30 o 
   1   9  11       21.57       21.38      5.05 o 
   2   9  11       30.02       32.83      6.31 o 
   3   9  11        3.65        4.90      2.76 o 
   4   9  11       13.92       20.51      5.74 o 
   5   9  11        6.04        5.77      2.90 o 
   0  10  11       13.64       10.53      3.90 o 
   1  10  11       10.69       15.58      4.66 o 
   2  10  11        7.46       12.72      4.48 o 
   3  10  11       64.39       76.50      9.31 o 
   4  10  11       37.59       44.98      8.53 o 
   0  11  11        9.33        8.72      4.09 o 
   1  11  11        2.61        1.17      3.07 o 
   2  11  11       23.04       23.66      6.53 o 
   3  11  11       28.12       28.75      6.88 o 
   7   0  12        0.71        6.36      4.07 o 
   5   1  12       34.99       34.84      8.03 o 
   6   1  12        2.55        3.02      3.50 o 
   7   1  12       12.49       12.91      5.15 o 
   0   2  12       90.29       97.28      7.26 o 
   1   2  12      259.55      258.18     13.71 o 
   2   2  12       24.59       22.50      4.82 o 
   3   2  12       87.91       95.30      8.96 o 
   4   2  12        3.45       10.93      3.88 o 
   5   2  12        1.88        1.09      2.40 o 
   6   2  12       10.15       14.01      5.13 o 
   7   2  12        6.89        6.83      4.16 o 
   0   3  12       21.26       21.70      4.33 o 
   1   3  12       27.49       26.19      5.01 o 
   2   3  12       16.53       17.33      4.34 o 
   3   3  12       66.33       66.59      7.12 o 
   4   3  12       48.37       40.37      7.02 o 
   5   3  12       87.53       87.45      9.24 o 
   6   3  12        8.94        8.93      4.16 o 
   7   3  12       25.71       24.02      6.57 o 
   0   4  12      206.54      185.55     10.28 o 
   1   4  12       30.25       29.37      5.44 o 
   2   4  12      175.91      186.47     11.91 o 
   3   4  12       18.68       22.97      5.32 o 
   4   4  12       46.41       44.67      7.55 o 
   5   4  12       18.06       21.44      5.85 o 
   6   4  12       48.09       49.85      9.22 o 
   7   4  12        9.49        7.58      3.84 o 
   0   5  12       58.07       56.28      5.79 o 
   1   5  12      216.10      201.93     11.41 o 
   2   5  12       38.14       39.32      6.54 o 
   3   5  12       35.97       29.58      6.05 o 
   4   5  12       52.02       47.25      7.81 o 
   5   5  12      138.67      153.50     12.56 o 
   6   5  12      170.62      208.62     15.61 o 
   7   5  12        4.97        1.73      2.42 o 
   0   6  12      410.67      406.25     16.70 o 
   1   6  12       18.98       12.98      3.87 o 
   2   6  12       56.27       53.34      6.40 o 
   3   6  12      183.97      179.50     12.66 o 
   4   6  12       15.72       20.08      5.01 o 
   5   6  12       47.95       39.25      7.57 o 
   6   6  12        5.35        6.69      3.27 o 
   7   6  12        2.00        2.47      2.50 o 
   0   7  12       97.72       96.85      8.07 o 
   1   7  12       28.07       35.75      6.24 o 
   2   7  12        8.87        6.76      2.86 o 
   3   7  12      132.90      166.52     13.21 o 
   4   7  12       54.81       70.71      8.79 o 
   5   7  12        0.97        3.00      2.68 o 
   6   7  12       54.25       63.69     10.51 o 
   0   8  12       18.42       22.79      4.78 o 
   1   8  12       15.20       17.08      4.17 o 
   2   8  12       58.58       60.19      8.71 o 
   3   8  12        4.05        4.88      2.84 o 
   4   8  12       13.70       18.42      5.59 o 
   5   8  12       27.22       28.66      6.44 o 
   6   8  12        1.61        2.57      2.41 o 
   0   9  12       14.67       12.87      4.00 o 
   1   9  12       21.02       26.22      5.48 o 
   2   9  12       41.20       53.65      8.20 o 
   3   9  12        5.62        4.96      2.72 o 
   4   9  12       94.13      122.42     11.84 o 
   5   9  12       18.69       32.29      7.17 o 
   0  10  12        0.96        5.54      3.11 o 
   1  10  12        3.82        1.45      2.84 o 
   2  10  12        2.77        2.47      2.86 o 
   3  10  12       28.76       35.70      8.02 o 
   4  10  12        5.32        0.21      3.09 o 
   1   1  13      174.63      160.58     11.25 o 
   5   1  13       30.97       29.81      6.90 o 
   6   1  13        2.32        3.43      3.60 o 
   7   1  13        5.53        4.92      4.74 o 
   1   2  13      155.27      149.22     10.72 o 
   2   2  13       49.50       41.97      6.83 o 
   3   2  13        3.65        6.61      2.86 o 
   4   2  13        9.58       10.44      3.86 o 
   5   2  13       59.05       54.48      9.24 o 
   6   2  13      111.48      126.26     12.50 o 
   7   2  13        8.46        5.70      4.01 o 
   1   3  13       95.73       86.72      7.82 o 
   2   3  13      208.50      212.76     13.13 o 
   3   3  13      142.83      130.14     10.34 o 
   4   3  13       69.28       67.16      7.93 o 
   5   3  13        0.30       -0.44      1.96 o 
   6   3  13        2.78        2.13      2.94 o 
   7   3  13       10.92       16.56      5.78 o 
   1   4  13       35.10       47.59      5.91 o 
   2   4  13       85.11       90.89      8.87 o 
   3   4  13      161.09      172.38     12.47 o 
   4   4  13        2.06        3.92      2.74 o 
   5   4  13       17.15       22.17      6.11 o 
   6   4  13       57.74       71.24     10.87 o 
   7   4  13       41.62       51.03      9.82 o 
   1   5  13      236.90      227.70     12.78 o 
   2   5  13        9.83        8.38      3.08 o 
   3   5  13        8.57        9.72      3.59 o 
   4   5  13       35.26       31.75      6.71 o 
   5   5  13        4.47        2.30      2.28 o 
   6   5  13        4.27        5.28      3.11 o 
   7   5  13       17.45       21.97      6.55 o 
   1   6  13       12.45       18.43      4.59 o 
   2   6  13       68.83       64.40      7.08 o 
   3   6  13        5.29        6.93      2.97 o 
   4   6  13       18.79       30.41      6.63 o 
   5   6  13        8.23       10.64      4.57 o 
   6   6  13       16.83       16.18      5.35 o 
   1   7  13        4.17        1.83      2.24 o 
   2   7  13       18.18       17.25      4.62 o 
   3   7  13       14.58       24.04      5.94 o 
   4   7  13       15.59       17.97      5.32 o 
   5   7  13       15.32       16.02      4.91 o 
   6   7  13       21.64       28.01      7.16 o 
   1   8  13       11.12       10.03      3.47 o 
   2   8  13       50.03       51.62      7.80 o 
   3   8  13        5.11        7.80      3.83 o 
   4   8  13       24.27       28.78      6.52 o 
   5   8  13       42.18       54.36      9.49 o 
   1   9  13        2.58        2.75      2.45 o 
   2   9  13       12.94       12.51      4.38 o 
   3   9  13       23.27       22.52      6.05 o 
   4   9  13       28.60       40.02      8.57 o 
   5   9  13        7.37        6.17      3.58 o 
   1  10  13        0.80        1.76      2.74 o 
   2  10  13       19.60       20.71      5.76 o 
   3  10  13       61.91       73.55     10.73 o 
   1   1  14        6.41        9.86      3.70 o 
   2   1  14        2.44        1.43      2.42 o 
   3   1  14       69.19       71.28     10.24 o 
   4   1  14       13.11       15.94      5.55 o 
   5   1  14        8.64        6.46      3.87 o 
   6   1  14       11.25       13.63      5.87 o 
   1   2  14        1.95        1.84      1.81 o 
   2   2  14       12.76       16.87      5.12 o 
   3   2  14       22.17       25.89      5.95 o 
   4   2  14      100.90       90.35      9.75 o 
   5   2  14       11.60       12.08      4.82 o 
   6   2  14        1.73       -0.29      3.08 o 
   1   3  14        3.34        4.22      2.25 o 
   2   3  14       21.26       27.74      6.06 o 
   3   3  14       44.07       42.91      7.71 o 
   4   3  14      106.81      109.47     10.46 o 
   5   3  14        7.93        7.12      3.77 o 
   6   3  14       11.51       16.09      5.76 o 
   1   4  14      231.31      222.15     12.97 o 
   2   4  14       14.13       17.87      4.95 o 
   3   4  14        2.52        3.32      2.64 o 
   4   4  14       37.52       45.26      8.18 o 
   5   4  14        4.23        3.52      2.78 o 
   6   4  14        8.93       12.92      4.71 o 
   1   5  14       16.52       15.58      4.26 o 
   2   5  14       10.49       13.32      3.86 o 
   3   5  14        9.57       11.37      4.30 o 
   4   5  14        0.56       -0.21      2.15 o 
   5   5  14       26.00       33.23      7.40 o 
   6   5  14       27.22       30.22      7.27 o 
   1   6  14        1.92        1.68      2.61 o 
   2   6  14       15.27       14.59      4.20 o 
   3   6  14        1.65        2.75      2.58 o 
   4   6  14        1.54        1.91      2.74 o 
   5   6  14       11.82       11.67      5.29 o 
   6   6  14       10.21        8.13      4.88 o 
   1   7  14        7.00        5.40      2.97 o 
   2   7  14       33.09       40.73      7.81 o 
   3   7  14       26.52       36.98      7.73 o 
   4   7  14        3.36        2.37      2.80 o 
   5   7  14       81.06       87.38     10.28 o 
   1   8  14       34.99       40.90      7.32 o 
   2   8  14       54.45       59.53      8.93 o 
   3   8  14        3.23        5.05      3.56 o 
   4   8  14       50.93       58.56      9.75 o 
   5   8  14        9.70       13.93      5.05 o 
   1   9  14       60.73       69.69      8.04 o 
   2   9  14       45.57       48.36      8.34 o 
   3   9  14       31.92       46.35      8.91 o 
   4   9  14       43.37       45.21      8.63 o 
   2   1  15       26.89       30.24      6.72 o 
   3   1  15        7.55        9.34      3.89 o 
   4   1  15        7.49        8.13      4.62 o 
   5   1  15        5.05        5.29      4.73 o 
   2   2  15       12.96       12.42      4.45 o 
   3   2  15        3.39        2.13      3.26 o 
   4   2  15       49.69       46.03      9.39 o 
   5   2  15       39.85       37.84      8.67 o 
   2   3  15      288.58      282.47     16.13 o 
   3   3  15       94.21      103.13     10.56 o 
   4   3  15        8.09        9.14      4.29 o 
   5   3  15        3.79        5.49      3.74 o 
   6   3  15       23.46       35.19      8.43 o 
   2   4  15       21.36       27.10      6.54 o 
   3   4  15       13.75       13.93      4.66 o 
   4   4  15        8.26        7.68      3.67 o 
   5   4  15       37.52       44.22      8.81 o 
   6   4  15       80.93       93.49     11.43 o 
   2   5  15        0.27        1.15      1.87 o 
   3   5  15       70.25       78.58     10.80 o 
   4   5  15       37.82       38.61      8.09 o 
   5   5  15       44.26       39.81      8.68 o 
   6   5  15        7.89        7.02      4.29 o 
   2   6  15        4.96        3.19      2.16 o 
   3   6  15       65.84       63.71      9.66 o 
   4   6  15       35.18       48.64      9.52 o 
   5   6  15        0.63        1.80      2.86 o 
   2   7  15        9.68        9.34      3.93 o 
   3   7  15        0.56        1.46      3.08 o 
   4   7  15       15.49       15.43      5.09 o 
   5   7  15       30.19       29.37      7.38 o 
   2   8  15        8.87       11.53      4.31 o 
   3   8  15        5.38        6.10      3.49 o 
   4   8  15       40.77       58.40     10.08 o 
   2   9  15        7.78       10.19      4.66 o 
   2   1  16       23.29       20.08      5.75 o 
   3   1  16        0.38        0.18      3.27 o 
   4   1  16        8.53        8.10      4.94 o 
   2   2  16       39.36       53.70      8.96 o 
   3   2  16       15.90       18.70      6.20 o 
   4   2  16       15.64        9.42      4.98 o 
   2   3  16       25.33       22.35      5.52 o 
   3   3  16       53.43       66.85     10.39 o 
   4   3  16       14.97       21.62      6.55 o 
   5   3  16       55.02       66.43     11.75 o 
   2   4  16       10.39       11.22      4.38 o 
   3   4  16        0.07       -0.65      2.90 o 
   4   4  16        6.55        3.55      3.41 o 
   5   4  16       11.18        9.53      5.06 o 
   2   5  16        9.39       20.00      5.40 o 
   3   5  16        5.59        7.93      3.68 o 
   4   5  16       16.01       21.68      6.57 o 
   5   5  16       30.34       30.77      7.72 o 
   2   6  16       28.98       28.89      6.35 o 
   3   6  16       22.87       29.55      7.05 o 
   4   6  16       13.90       13.59      5.24 o 
   2   7  16       43.45       55.90      9.23 o 
   3   7  16       15.21       25.17      6.98 o 
   3   4  17       15.63       12.66      5.48 o 
                                                 
